# Supplementary material for: Systematic review of genome-wide gene expression studies of bipolar disorder
Source: BMC Psychiatry. 2013 Aug 15;13:213. doi: 10.1186/1471-244X-13-213 (PMC3765828; doi:10.1186/1471-244X-13-213)
Supplement: Additional file 1 — Results of qualitative review. Details of 30 genome-wide gene expression array case–control studies of BP identified in our literature search. [file 1471-244X-13-213-S1.xlsx]

## Sheet: Sheet1
Study	Disorder	Source of samples	aTotal arrays/samples	BP	DEP	SCZ	SUICIDE, HISTORY OF BP, MD	SUICIDE, NO HISTORY, BP, MD	CTRLS	Brain region/RNA Source	Genome-Wide RNA platform type	PubMed ID
Altar A. et al.	Bipolar, Schizophrenia	Stanley Foundation Array Collection [A]	98	32		32			34	FrontalBA46	hgu133a	-
Altar B. et al.	Bipolar, Major Depression, Schizophrenia	Stanley Foundation Neuropathology Consortium [C]	98	18	22	18			40	FrontalBA46/10	agilent	-
bAltar C. et al.	Bipolar, Major Depression, Schizophrenia	Stanley Foundation Neuropathology Consortium [C]	44	11	11	11			11	FrontalBA46/10	hgu133a	15325126
Bahn et al.	Bipolar	Stanley Foundation Array Collection [A]	65	32					33	Dorsolateral prefrontal cortex group(Brodmann area 9)(Broadmann's Area 46)	hgu133a	16894394
Beech et al.	Bipolar	Yale University	35	20					15	Blood	Illumina Sentrix BeadChip (Human-6v2)	21176028
Benard et al.	Bipolar, Major Depression	Pritzker Neuropsychiatric Disorders Research Consortium	27	6	12				9	Locus coeruleus	hgu133p	20386568
C.C. Liew et al.	Bipolar, Schizophrenia	Ju Shan Hospital in Taoyuan, Taiwan	32	9		5			18	Blood	hgu133a or hgu133plus2.0 & RT-PCR	15645418
Chen et al.	Bipolar, Schizophrenia	Stanley Foundation Neuropathology Consortium [C]	27	14					13	FrontalBA46	hgu133p	-
Dobrin et al.	Bipolar, Schizophrenia	Stanley Foundation Array Collection [A]	78	27		26			25	FrontalBA46	hgu133p	-
Evarall et al.	Bipolar, Schizophrenia	University of California, San Diego (UCSD) Psychopharmacology Research Initiatives Center for Excellence (PRICE) participant network as well as from flyers and print advertisements	30	9		13			8	Blood	Affymetrix Human Exon 1.0 ST Array	19582768
Feinberg et al.	Bipolar, Major Depression, Schizophrenia	Stanley Foundation Neuropathology Consortium [C]	50	12	13	11			14	Cerebellum	hgu95av2	-
Harrison et al.	Bipolar, Major Depression, Schizophrenia	Stanley Foundation Neuropathology Consortium [C]	60	15	15	15			15	Primary Visual Cortex (BA17)	cDNA	22675524
Harvard_Collection	Bipolar, Schizophrenia	Harvard Brain Tissue Resource Center(McLean Hospital, Belmont, Mass)	61	19		16			26	Prefrontal Cortex (McL66)	hgu133a	-
Harvard_Collection	Bipolar, Schizophrenia	Harvard Brain Tissue Resource Center(McLean Hospital, Belmont, Mass)	55	15		19			21	Cingulate Cortex	hgu133a	-
cHarvard_Collection	Bipolar, Schizophrenia	Harvard Brain Tissue Resource Center(McLean Hospital, Belmont, Mass)	23	8		5			10	Hippocampus	hgu95av2	-
Kemether et al.	Bipolar, Major Depression, Schizophrenia	Stanley Foundation Neuropathology Consortium [C]	49	11	12	14			12	Thalamus (MD)	hgu133p	-
Laeng et al.	Bipolar, Schizophrenia	Stanley Foundation Array Collection [A]	61	20		20			21	Hippocampus (CA1)	hgu133p	-
Matigian et al.	Bipolar	Australian Twins and Psychosis Study	6	3					3	Blood	hgu133p	17440432
Middleton et al.	Bipolar, Schizophrenia	Azores and Madeira, Portugal	86	10		33			43	Blood	hgu133a	15892139
Myers et al.	Bipolar, Major Depression	Pritzker Neuropsychiatric Disorders Research Consortium	40	9	11				20	Anterior Cingulate area (AnCg), Dorsolateral Prefrontal Cortex (DLPFC), and Cerebellum (CB)	hgu95av2	14734628
SklarA et al.	Bipolar, Major Depression, Schizophrenia	Stanley Foundation Neuropathology Consortium [C]	47	11	11	13			12	Cerebellum	hgu95av2	-
SklarB et al.	Bipolar, Major Depression, Schizophrenia	Stanley Foundation Neuropathology Consortium [C]	46	11	13	12			10	FrontalBA8/9	hgu92av2	-
T. KatoB et al.	Bipolar, Major Depression, Schizophrenia	Stanley Foundation Neuropathology Consortium [C]	50	11	11	13			15	Prefrontal Cortex (Broadmann's Area 10)	hgu95a	14743183
T. Kato et al.	Bipolar, Schizophrenia	Stanley Foundation Array Collection [A]	102	33		35			34	Prefrontal Cortices (Broadmann's Area 46)	hgu133a	15563509
Turecki et al.	Bipolar, Major Depression, Suicide	Quebec Suicide Brain Bank (QSBB)	46				16	18	12	Orbital Cortex (Brodmann area [BA] 11), the Dorsolateral Prefrontal Cortex (BA8/9), and Motor Cortex (BA4)	hgu133ab	16389195
Vawter et al.	Bipolar, Schizophrenia	Stanley Foundation Array Collection [A]	98	32		32			34	Dorsolateral Prefrontal Cortex (DLPFC, Brodmann area 46)	codelink	18191109
dVawter et al.	Bipolar, Major Depression, Suicide	Pritzker Neuropsychiatric Disorders Research Consortium	21				15		6	Dorsal Prefrontal Cortex (DLPFC)	hgu133p	22558144
Yoshikawa et al.	Bipolar, Schizophrenia	Victorian Institute of Forensic Medicine, affiliated with the State Coroner's Office in Australia.	21	7		7			7	BA46 (DLPFC) and BA40 (parietal cortex)	hgu95av2	16687443
Young et al.	Bipolar	Stanley Foundation Neuropathology Consortium [C]	30	15					15	Frontal Cortex	cDNA	11723175
Young et al.	Bipolar	Stanley Foundation Array Collection [A]	105	35		35			35	Prefrontal Cortex	cDNA	16699605
aTotal arrays/samples may include replicate arrays
bAltar C. et al. perfomed experiments on samples from the Stanley Foundation Neuropathology Consortium [C] [BP (n=8), Control (n=8)], Harvard Brain Tissue Resource Center (McLean Hospital, Belmont, Mass) (HBTRC) [BP (n=1), Control (n=1)] and Human Neuroblastoma Flat Cells (NBFL) [BP (n=6), Control (n=6)]
cHarvard_Collection on the Hippocampus includes studies from Benes et al. [PMID: 16288314] [BP (n=9), SCZ (n=8), Control (n=10)], Konradi et al. [PMID: 14993118, PMID: 16696827] [BP (n=9), SCZ (n=8), Control (n=10)]
dVawter et al. performed experiments on samples from the Pritzker Neuropsychiatric Disorders Research Consortium using three regions Dorsal Prefrontal Cortex (DLPFC) [Suicide with Mood Disorder (n=15), Control (n=6)], Anterior Cingulate Cortex (ACC) [Suicide with Mood Disorder (n=9), Control (n=6)] and Nuclues Accumbens (Nacc) [Suicide with Mood Disorder (n=13), Control (n=8)]
