# Supplementary material for: Systematic review of genome-wide gene expression studies of bipolar disorder
Source: BMC Psychiatry. 2013 Aug 15;13:213. doi: 10.1186/1471-244X-13-213 (PMC3765828; doi:10.1186/1471-244X-13-213)
Supplement: Additional file 2 — Results of 382 differentially expressed genes. Details of 382 genes identified as differentially expressed with a regression beta estimate = ±0.1, equivalent to fold change (FC) > 1.07 (up-regulated) or FC < −1.07 (down-regulated) with p-value < 0.05 from the three mega-analyses: 191 in any brain region, 160 in the PFC, and 118 in the hippocampus; 80 of these were identified in more than one mega-analysis. [file 1471-244X-13-213-S2.xlsx]

## Sheet: Sheet1
genes	all_brain_standard_error	all_brain_beta_estimate	all_brain_fold_change	all_brain_upper_limit	all_brain_lower_limit	all_brain_P_value	all_brain_FDR_qval	genes	Frontal_standard_error	Frontal_beta_estimate	Frontal_fold_change	Frontal_upper_limit	Frontal_lower_limit	Frontal_P_value	Frontal_FDR_qval	genes	Hippocampus_standard_error	Hippocampus_beta_estimate	Hippocampus_fold_change	Hippocampus_upper_limit	Hippocampus_lower_limit	Hippocampus_P_value	Hippocampus_FDR_qval
DCP2	0.024	0.0967	1.07	1.1	1.04	6.64e-05	0.102	DCP2	0.0291	0.1362	1.1	1.14	1.06	4.23e-06	0.01056	DCP2	0.0325	-0.0053	-1	1.04	-1.05	0.871	0.916
TUFT1	0.0248	0.0865	1.06	1.1	1.03	0.000544	0.143	TUFT1	0.0269	0.1282	1.09	1.13	1.05	2.82e-06	0.01056	TUFT1
WFS1	0.0257	0.1036	1.07	1.11	1.04	6.81e-05	0.102	WFS1	0.0295	0.1311	1.1	1.14	1.05	1.26e-05	0.02359	WFS1	0.0378	0.0794	1.06	1.11	1	0.0405	0.698
EVI2B	0.0317	-0.1347	-1.1	-1.05	-1.15	2.79e-05	0.102	EVI2B	0.0345	-0.1407	-1.1	-1.05	-1.16	5.92e-05	0.03726	EVI2B	0.0792	-0.1637	-1.12	-1.01	-1.25	0.0438	0.7
LPIN1	0.0231	0.0799	1.06	1.09	1.02	0.000592	0.143	LPIN1	0.026	0.1079	1.08	1.12	1.04	4.3e-05	0.03726	LPIN1	0.0324	0.0337	1.02	1.07	-1.02	0.302	0.828
ALDH1L1	0.0295	0.1022	1.07	1.12	1.03	0.000578	0.143	ALDH1L1	0.0347	0.1468	1.11	1.16	1.06	3.1e-05	0.03726	ALDH1L1	0.0423	0.0306	1.02	1.08	-1.04	0.473	0.858
FERMT2	0.0267	0.1057	1.08	1.12	1.04	9.12e-05	0.102	FERMT2	0.0302	0.1263	1.09	1.14	1.05	3.82e-05	0.03726	FERMT2	0.0392	0.0201	1.01	1.07	-1.04	0.609	0.878
ETS2	0.0264	-0.0785	-1.06	-1.02	-1.09	0.00314	0.22	ETS2	0.0289	-0.1186	-1.09	-1.04	-1.13	5.36e-05	0.03726	ETS2	0.0501	-0.0113	-1.01	1.06	-1.08	0.823	0.908
DZIP1	0.0347	0.1258	1.09	1.14	1.04	0.000323	0.122	DZIP1	0.0393	0.1601	1.12	1.18	1.06	5.97e-05	0.03726	DZIP1	0.0574	0.0006	1	1.08	-1.08	0.992	0.924
UGT8	0.0408	-0.1705	-1.13	-1.06	-1.19	3.56e-05	0.102	UGT8	0.0477	-0.1907	-1.14	-1.07	-1.22	7.96e-05	0.04424	UGT8	0.0983	-0.1717	-1.13	1.01	-1.29	0.0867	0.736
FKBP5	0.05	0.1896	1.14	1.22	1.07	0.000183	0.102	FKBP5	0.0556	0.2236	1.17	1.26	1.08	8.27e-05	0.04424	FKBP5	0.0716	0.0656	1.05	1.15	-1.05	0.364	0.828
DOCK10	0.0305	-0.1198	-1.09	-1.04	-1.13	9.95e-05	0.102	DOCK10	0.0331	-0.1257	-1.09	-1.04	-1.14	0.000176	0.0546	DOCK10	0.0623	-0.0815	-1.06	1.03	-1.15	0.197	0.796
CD53	0.0363	-0.1122	-1.08	-1.03	-1.14	0.00211	0.194	CD53	0.0422	-0.1584	-1.12	-1.05	-1.18	0.00021	0.0546	CD53	0.0733	-0.0887	-1.06	1.04	-1.17	0.232	0.811
NPY1R	0.0388	0.0907	1.06	1.12	1.01	0.02	0.382	NPY1R	0.0382	0.1428	1.1	1.16	1.05	0.00022	0.0546	NPY1R	0.0778	0.0747	1.05	1.17	-1.06	0.342	0.828
PPAT	0.0226	0.0795	1.06	1.09	1.02	0.000493	0.141	PPAT	0.0269	0.1047	1.08	1.12	1.04	0.000125	0.0546	PPAT	0.0356	0.0277	1.02	1.07	-1.03	0.441	0.848
RCOR1	0.0296	0.103	1.07	1.12	1.03	0.000576	0.143	RCOR1	0.0321	0.1214	1.09	1.14	1.04	0.000195	0.0546	RCOR1	0.0286	0.0191	1.01	1.05	-1.03	0.507	0.864
LBH	0.0361	-0.1452	-1.11	-1.05	-1.16	6.9e-05	0.102	LBH	0.0387	-0.1445	-1.11	-1.05	-1.16	0.000222	0.0546	LBH
MCM6	0.0267	0.0958	1.07	1.11	1.03	0.000399	0.127	MCM6	0.0265	0.1012	1.07	1.11	1.03	0.000169	0.0546	MCM6
WDR19	0.0228	0.0756	1.05	1.09	1.02	0.000977	0.163	WDR19	0.0268	0.1019	1.07	1.11	1.03	0.000172	0.0546	WDR19
IL17RB	0.0342	0.105	1.08	1.13	1.03	0.00226	0.194	IL17RB	0.0356	0.1342	1.1	1.15	1.05	0.000194	0.0546	IL17RB
PTPRE	0.0257	-0.0892	-1.06	-1.03	-1.1	0.000572	0.143	PTPRE	0.0288	-0.1062	-1.08	-1.04	-1.12	0.00027	0.05701	PTPRE	0.0458	0.069	1.05	1.12	-1.01	0.138	0.766
MTUS2	0.0242	0.0692	1.05	1.08	1.02	0.00476	0.252	MTUS2	0.0278	0.1045	1.08	1.12	1.04	0.000256	0.05701	MTUS2	0.0358	0.052	1.04	1.09	-1.01	0.152	0.774
KCNK1	0.0337	-0.0854	-1.06	-1.01	-1.11	0.0118	0.337	KCNK1	0.0369	-0.1355	-1.1	-1.04	-1.15	0.000288	0.05742	KCNK1	0.0504	-0.0834	-1.06	1.01	-1.13	0.104	0.752
OLFML3	0.04	-0.1171	-1.08	-1.03	-1.15	0.00356	0.232	OLFML3	0.0392	-0.1436	-1.1	-1.05	-1.17	0.000299	0.05742	OLFML3
NMU	0.0598	-0.1372	-1.1	-1.01	-1.19	0.0229	0.392	NMU	0.0462	-0.1663	-1.12	-1.05	-1.19	0.000441	0.05875	NMU	0.0542	-0.1371	-1.1	-1.02	-1.18	0.0145	0.62
TP53BP2	0.0316	0.0998	1.07	1.12	1.03	0.00171	0.179	TP53BP2	0.0368	0.1297	1.09	1.15	1.04	0.000481	0.05875	TP53BP2	0.0387	0.0443	1.03	1.09	-1.02	0.258	0.826
ELMO1	0.0261	-0.0971	-1.07	-1.03	-1.11	0.000224	0.11	ELMO1	0.0286	-0.1036	-1.07	-1.03	-1.12	0.000338	0.05875	ELMO1	0.0422	-0.0386	-1.03	1.03	-1.09	0.364	0.828
ALOX5AP	0.0382	-0.0682	-1.05	1	-1.1	0.0746	0.521	ALOX5AP	0.0391	-0.1394	-1.1	-1.04	-1.16	0.000425	0.05875	ALOX5AP	0.1018	-0.0444	-1.03	1.11	-1.18	0.664	0.885
HEBP2	0.0272	0.0892	1.06	1.1	1.03	0.00114	0.167	HEBP2	0.0313	0.1103	1.08	1.13	1.03	0.000482	0.05875	HEBP2	0.0311	0.0077	1.01	1.05	-1.04	0.806	0.905
ZNF673	0.0328	0.1128	1.08	1.13	1.03	0.000643	0.147	ZNF673	0.0353	0.1262	1.09	1.15	1.04	0.000402	0.05875	ZNF673
SLC16A5	0.0252	-0.0863	-1.06	-1.03	-1.1	0.00073	0.155	SLC16A5	0.0291	-0.1037	-1.07	-1.03	-1.12	0.000468	0.05875	SLC16A5
A2M	0.047	-0.1361	-1.1	-1.03	-1.17	0.00402	0.24	A2M	0.052	-0.185	-1.14	-1.06	-1.22	0.000432	0.05875	A2M
PEG10	0.0374	0.1218	1.09	1.14	1.03	0.00122	0.167	PEG10	0.0437	0.1521	1.11	1.18	1.05	0.000583	0.05895	PEG10	0.0595	0.0893	1.06	1.15	-1.02	0.14	0.768
CRHBP	0.0338	-0.1104	-1.08	-1.03	-1.13	0.0012	0.167	CRHBP	0.0345	-0.1194	-1.09	-1.04	-1.14	0.000606	0.05895	CRHBP	0.0982	-0.1261	-1.09	1.05	-1.25	0.205	0.8
MT1H	0.0444	0.1691	1.12	1.19	1.06	0.000162	0.102	MT1H	0.0531	0.1843	1.14	1.22	1.06	0.00059	0.05895	MT1H
RND3	0.0411	-0.1252	-1.09	-1.03	-1.15	0.00246	0.205	RND3	0.0446	-0.1532	-1.11	-1.05	-1.18	0.000669	0.06	RND3	0.0615	-0.0325	-1.02	1.06	-1.11	0.599	0.875
HEPH	0.0394	0.1121	1.08	1.14	1.02	0.00462	0.252	HEPH	0.0439	0.1507	1.11	1.18	1.05	0.000686	0.06	HEPH	0.0409	0.0182	1.01	1.07	-1.04	0.659	0.885
ARHGDIB	0.0314	-0.0946	-1.07	-1.02	-1.11	0.00277	0.212	ARHGDIB	0.035	-0.1196	-1.09	-1.04	-1.14	0.000729	0.06067	ARHGDIB	0.0839	-0.1344	-1.1	1.02	-1.23	0.115	0.752
THBS2	0.0391	-0.154	-1.11	-1.06	-1.17	9.58e-05	0.102	THBS2	0.044	-0.1501	-1.11	-1.05	-1.18	0.000745	0.06132	THBS2	0.0595	-0.0879	-1.06	1.02	-1.15	0.146	0.774
MLF1	0.0256	0.07	1.05	1.09	1.01	0.00652	0.286	MLF1	0.0304	0.1031	1.07	1.12	1.03	0.000775	0.06181	MLF1	0.0366	-0.0719	-1.05	-1	-1.1	0.0551	0.707
SOX9	0.0418	0.1238	1.09	1.15	1.03	0.00325	0.222	SOX9	0.0509	0.1728	1.13	1.21	1.05	0.000784	0.06181	SOX9	0.0492	0.0587	1.04	1.11	-1.03	0.238	0.816
ABCG2	0.0525	-0.1704	-1.13	-1.05	-1.21	0.00129	0.167	ABCG2	0.0598	-0.2027	-1.15	-1.06	-1.25	0.000784	0.06181	ABCG2	0.0569	0.0039	1	1.08	-1.08	0.945	0.923
NETO2	0.028	-0.0818	-1.06	-1.02	-1.1	0.00368	0.236	NETO2	0.0327	-0.1104	-1.08	-1.03	-1.13	0.000818	0.06252	NETO2
APBB1IP	0.0381	-0.088	-1.06	-1.01	-1.12	0.0217	0.388	APBB1IP	0.0425	-0.1438	-1.1	-1.04	-1.17	0.000864	0.06407	APBB1IP
PALLD	0.0288	0.109	1.08	1.12	1.04	0.000173	0.102	PALLD	0.0314	0.1054	1.08	1.12	1.03	0.000898	0.0653	PALLD	0.0421	0.0244	1.02	1.08	-1.04	0.565	0.868
MT1E	0.0462	0.1544	1.11	1.18	1.05	0.000903	0.163	MT1E	0.0537	0.1799	1.13	1.22	1.05	0.000918	0.06607	MT1E	0.0733	0.1136	1.08	1.2	-1.02	0.127	0.756
LY86	0.0297	-0.0831	-1.06	-1.02	-1.1	0.00542	0.258	LY86	0.0305	-0.1016	-1.07	-1.03	-1.12	0.000973	0.06607	LY86	0.0855	-0.0762	-1.05	1.07	-1.18	0.377	0.835
SDC4	0.0514	0.143	1.1	1.18	1.03	0.00563	0.261	SDC4	0.0593	0.1972	1.15	1.24	1.06	0.000999	0.06622	SDC4	0.0593	0.1448	1.11	1.2	1.02	0.018	0.62
ITGB2	0.0366	-0.1054	-1.08	-1.02	-1.13	0.00416	0.244	ITGB2	0.0377	-0.1251	-1.09	-1.04	-1.15	0.00101	0.06636	ITGB2	0.0996	-0.0931	-1.07	1.07	-1.22	0.354	0.828
RGS1	0.085	-0.1985	-1.15	-1.02	-1.29	0.02	0.382	RGS1	0.0864	-0.2858	-1.22	-1.08	-1.37	0.00106	0.06844	RGS1	0.2484	0.0672	1.05	1.47	-1.34	0.788	0.902
BTG3	0.0354	0.1375	1.1	1.15	1.05	0.000118	0.102	BTG3	0.0411	0.1347	1.1	1.16	1.04	0.00118	0.07365	BTG3	0.0775	0.0504	1.04	1.15	-1.07	0.519	0.864
LPAR6	0.0423	-0.1436	-1.1	-1.04	-1.17	0.000743	0.155	LPAR6	0.0458	-0.1493	-1.11	-1.04	-1.18	0.00125	0.07737	LPAR6
HIST1H1C	0.0388	0.1243	1.09	1.15	1.03	0.00146	0.172	HIST1H1C	0.0423	0.1367	1.1	1.16	1.04	0.00135	0.07962	HIST1H1C	0.0739	-0.0465	-1.03	1.07	-1.14	0.532	0.865
CD74	0.0484	-0.1369	-1.1	-1.03	-1.17	0.00491	0.252	CD74	0.0595	-0.1904	-1.14	-1.05	-1.24	0.00153	0.08608	CD74	0.1035	-0.128	-1.09	1.05	-1.26	0.221	0.809
NEUROD6	0.0268	-0.0724	-1.05	-1.01	-1.09	0.00715	0.286	NEUROD6	0.0318	-0.1011	-1.07	-1.03	-1.12	0.00165	0.09021	NEUROD6
PNOC	0.0307	-0.1023	-1.07	-1.03	-1.12	0.000934	0.163	PNOC	0.0331	-0.1047	-1.08	-1.03	-1.12	0.0017	0.09227	PNOC	0.0543	-0.1493	-1.11	-1.03	-1.19	0.00814	0.62
MT1X	0.0634	0.2011	1.15	1.25	1.05	0.00162	0.175	MT1X	0.0749	0.2335	1.18	1.3	1.06	0.00199	0.10071	MT1X	0.0946	0.0795	1.06	1.2	-1.08	0.404	0.837
OXR1	0.03	-0.0611	-1.04	-1	-1.09	0.0424	0.46	OXR1	0.0366	-0.1139	-1.08	-1.03	-1.14	0.00201	0.10104	OXR1
SST	0.0927	-0.3092	-1.24	-1.09	-1.41	0.00093	0.163	SST	0.0973	-0.302	-1.23	-1.08	-1.41	0.0021	0.10213	SST	0.1426	-0.4636	-1.38	-1.14	-1.67	0.00202	0.62
THAP9.AS1	0.0494	0.13	1.09	1.17	1.02	0.00886	0.304	THAP9.AS1	0.0458	0.1419	1.1	1.17	1.04	0.00214	0.10274	THAP9.AS1	0.0652	0.0325	1.02	1.12	-1.07	0.62	0.88
PKIA	0.0299	0.0767	1.05	1.1	1.01	0.0108	0.327	PKIA	0.0329	0.1015	1.07	1.12	1.03	0.00221	0.10315	PKIA	0.0589	-0.0553	-1.04	1.04	-1.13	0.352	0.828
TGFBR2	0.0348	-0.0849	-1.06	-1.01	-1.11	0.015	0.35	TGFBR2	0.0379	-0.1168	-1.08	-1.03	-1.14	0.00225	0.10315	TGFBR2	0.0542	-0.0485	-1.03	1.04	-1.11	0.375	0.835
RYR3	0.0378	0.0734	1.05	1.11	-1	0.0527	0.484	RYR3	0.0426	0.1313	1.1	1.16	1.03	0.00227	0.10315	RYR3	0.0579	0.0333	1.02	1.11	-1.06	0.568	0.868
FAM107A	0.0366	0.0992	1.07	1.13	1.02	0.00706	0.286	FAM107A	0.0402	0.1236	1.09	1.15	1.03	0.0023	0.10315	FAM107A	0.05	-0.0201	-1.01	1.06	-1.09	0.689	0.89
ALDH1A1	0.04	-0.1482	-1.11	-1.05	-1.17	0.000244	0.111	ALDH1A1	0.0468	-0.144	-1.1	-1.04	-1.18	0.00229	0.10315	ALDH1A1	0.0706	-0.0086	-1.01	1.09	-1.11	0.903	0.921
SLCO2B1	0.0325	-0.0747	-1.05	-1.01	-1.1	0.022	0.388	SLCO2B1	0.0357	-0.1094	-1.08	-1.03	-1.13	0.00236	0.10459	SLCO2B1	0.0658	0.0831	1.06	1.16	-1.03	0.213	0.803
MT2A	0.0456	0.1511	1.11	1.18	1.04	0.000992	0.163	MT2A	0.0534	0.163	1.12	1.2	1.04	0.00247	0.10756	MT2A	0.0622	0.1495	1.11	1.21	1.02	0.0199	0.62
PDK4	0.0624	0.1881	1.14	1.24	1.05	0.00277	0.212	PDK4	0.0546	0.1661	1.12	1.21	1.04	0.0026	0.11065	PDK4	0.0625	-0.034	-1.02	1.06	-1.11	0.589	0.872
THNSL2	0.0425	0.1142	1.08	1.15	1.02	0.00751	0.286	THNSL2	0.0444	0.1349	1.1	1.17	1.03	0.0026	0.11065	THNSL2
GREM1	0.0523	-0.1858	-1.14	-1.06	-1.22	0.000425	0.129	GREM1	0.0591	-0.1788	-1.13	-1.04	-1.23	0.00271	0.11255	GREM1	0.0955	-0.2014	-1.15	-1.01	-1.31	0.0398	0.697
BTG1	0.0334	0.1018	1.07	1.12	1.03	0.00251	0.205	BTG1	0.0346	0.1048	1.08	1.13	1.03	0.00271	0.11255	BTG1
SOX2	0.0386	0.0927	1.07	1.12	1.01	0.0167	0.361	SOX2	0.0442	0.1312	1.1	1.16	1.03	0.00328	0.12162	SOX2	0.0434	0.034	1.02	1.09	-1.04	0.437	0.848
KCNS3	0.0226	-0.0685	-1.05	-1.02	-1.08	0.00258	0.205	KCNS3	0.0249	-0.0731	-1.05	-1.02	-1.09	0.0036	0.1238	KCNS3	0.0488	-0.1157	-1.08	-1.01	-1.16	0.0217	0.62
EMX2	0.0391	0.1185	1.09	1.14	1.03	0.00259	0.205	EMX2	0.0474	0.1395	1.1	1.17	1.03	0.00349	0.1238	EMX2	0.0407	0.0488	1.03	1.09	-1.02	0.235	0.814
TYROBP	0.048	-0.1166	-1.08	-1.02	-1.16	0.0156	0.357	TYROBP	0.0542	-0.1594	-1.12	-1.04	-1.2	0.00354	0.1238	TYROBP	0.1167	-0.1209	-1.09	1.08	-1.27	0.305	0.828
CITED2	0.0414	-0.0936	-1.07	-1.01	-1.13	0.0244	0.394	CITED2	0.0437	-0.1281	-1.09	-1.03	-1.16	0.00362	0.1238	CITED2	0.0656	-0.0215	-1.02	1.08	-1.11	0.744	0.897
AQP4	0.0576	0.1646	1.12	1.21	1.04	0.00452	0.251	AQP4	0.0685	0.2015	1.15	1.26	1.05	0.00354	0.1238	AQP4	0.089	-0.0062	-1	1.12	-1.13	0.945	0.923
SPRED2	0.0311	-0.0691	-1.05	-1.01	-1.09	0.0269	0.407	SPRED2	0.0349	-0.1014	-1.07	-1.02	-1.12	0.00398	0.12844	SPRED2	0.0374	-0.0374	-1.03	1.03	-1.08	0.322	0.828
ABCA8	0.0605	-0.172	-1.13	-1.04	-1.22	0.00472	0.252	ABCA8	0.0686	-0.1987	-1.15	-1.05	-1.26	0.00406	0.12885	ABCA8	0.1036	-0.2018	-1.15	1	-1.32	0.0568	0.712
GIMAP6	0.0403	-0.1308	-1.09	-1.04	-1.16	0.00134	0.167	GIMAP6	0.0472	-0.137	-1.1	-1.03	-1.17	0.00412	0.12966	GIMAP6
AHCYL1	0.0292	0.0825	1.06	1.1	1.02	0.00492	0.252	AHCYL1	0.0334	0.0963	1.07	1.12	1.02	0.0042	0.1303	AHCYL1	0.044	0.1016	1.07	1.14	1.01	0.025	0.636
HNMT	0.0287	-0.0653	-1.05	-1.01	-1.09	0.0243	0.394	HNMT	0.038	-0.1109	-1.08	-1.03	-1.14	0.00426	0.1313	HNMT	0.0396	0.011	1.01	1.06	-1.05	0.782	0.901
SPATA2L	0.0332	-0.1022	-1.07	-1.03	-1.12	0.00224	0.194	SPATA2L	0.0387	-0.1104	-1.08	-1.02	-1.14	0.00458	0.13776	SPATA2L	0.0393	-0.0308	-1.02	1.03	-1.08	0.436	0.848
AGXT2L1	0.0747	0.1559	1.11	1.23	1.01	0.0374	0.448	AGXT2L1	0.0878	0.2509	1.19	1.34	1.06	0.00457	0.13776	AGXT2L1
CLCA4	0.0387	-0.0999	-1.07	-1.02	-1.13	0.0102	0.32	CLCA4	0.0437	-0.1245	-1.09	-1.03	-1.16	0.00471	0.14111	CLCA4
IFI44L	0.0545	-0.1255	-1.09	-1.01	-1.17	0.0217	0.388	IFI44L	0.0647	-0.1826	-1.13	-1.04	-1.24	0.00507	0.1495	IFI44L	0.1069	0.1169	1.08	1.25	-1.07	0.279	0.828
GLIPR1	0.0425	-0.1093	-1.08	-1.02	-1.14	0.0105	0.325	GLIPR1	0.051	-0.1432	-1.1	-1.03	-1.18	0.00528	0.15091	GLIPR1	0.0714	-0.0381	-1.03	1.07	-1.13	0.596	0.874
SLC38A2	0.0349	-0.0819	-1.06	-1.01	-1.11	0.0195	0.379	SLC38A2	0.0378	-0.106	-1.08	-1.02	-1.13	0.00539	0.15091	SLC38A2
ITGAM	0.0363	-0.0809	-1.06	-1.01	-1.11	0.0263	0.404	ITGAM	0.0379	-0.1062	-1.08	-1.02	-1.13	0.00553	0.15198	ITGAM	0.084	-0.0743	-1.05	1.06	-1.18	0.38	0.836
ZNF266	0.024	0.0676	1.05	1.08	1.01	0.00509	0.255	ZNF266	0.0272	0.0757	1.05	1.09	1.02	0.00577	0.15545	ZNF266	0.0465	0.1357	1.1	1.17	1.03	0.00518	0.62
BDH2	0.0343	0.0637	1.05	1.09	-1	0.0637	0.506	BDH2	0.0406	0.1123	1.08	1.14	1.02	0.00608	0.15968	BDH2
LAPTM5	0.068	-0.1172	-1.08	1.01	-1.19	0.0854	0.533	LAPTM5	0.0744	-0.2048	-1.15	-1.04	-1.28	0.00628	0.16108	LAPTM5	0.1246	-0.0782	-1.06	1.12	-1.25	0.533	0.865
DIRAS2	0.0359	-0.1009	-1.07	-1.02	-1.13	0.0052	0.255	DIRAS2	0.0402	-0.1105	-1.08	-1.02	-1.14	0.00634	0.16144	DIRAS2
CX3CR1	0.1113	-0.2277	-1.17	-1.01	-1.36	0.0414	0.457	CX3CR1	0.1269	-0.3482	-1.27	-1.07	-1.51	0.00645	0.16207	CX3CR1	0.1817	-0.2177	-1.16	1.1	-1.49	0.236	0.814
MT1G	0.0409	0.1301	1.09	1.16	1.04	0.00158	0.175	MT1G	0.048	0.1311	1.1	1.17	1.03	0.00669	0.16375	MT1G	0.0891	0.0643	1.05	1.18	-1.08	0.473	0.858
DUSP1	0.0784	-0.1506	-1.11	1	-1.23	0.0556	0.489	DUSP1	0.0861	-0.2333	-1.18	-1.05	-1.32	0.00713	0.1657	DUSP1	0.1468	0.0981	1.07	1.31	-1.14	0.507	0.864
DUSP6	0.0714	-0.1875	-1.14	-1.03	-1.25	0.00895	0.304	DUSP6	0.0833	-0.2267	-1.17	-1.05	-1.31	0.00685	0.1657	DUSP6	0.0818	0.0343	1.02	1.14	-1.09	0.677	0.889
GRAMD3	0.0339	0.0981	1.07	1.12	1.02	0.00401	0.24	GRAMD3	0.0383	0.1042	1.07	1.13	1.02	0.00684	0.1657	GRAMD3
BAG3	0.0524	0.1462	1.11	1.19	1.03	0.0055	0.259	BAG3	0.0599	0.1623	1.12	1.21	1.03	0.00715	0.1657	BAG3
GPR88	0.0435	0.0918	1.07	1.13	1	0.0361	0.442	GPR88	0.0405	0.1103	1.08	1.14	1.02	0.00699	0.1657	GPR88
C3AR1	0.028	-0.0795	-1.06	-1.02	-1.1	0.00482	0.252	C3AR1	0.0304	-0.0814	-1.06	-1.02	-1.1	0.0077	0.16847	C3AR1	0.0651	-0.1588	-1.12	-1.02	-1.22	0.0182	0.62
CRH	0.0806	-0.2478	-1.19	-1.06	-1.32	0.00226	0.194	CRH	0.0951	-0.255	-1.19	-1.05	-1.36	0.00775	0.16847	CRH	0.1105	-0.1851	-1.14	1.02	-1.32	0.1	0.747
SLCO1A2	0.0353	-0.0871	-1.06	-1.01	-1.11	0.0139	0.35	SLCO1A2	0.0384	-0.1028	-1.07	-1.02	-1.13	0.00781	0.16847	SLCO1A2	0.0982	-0.0541	-1.04	1.1	-1.19	0.584	0.87
MAFB	0.0389	-0.1022	-1.07	-1.02	-1.13	0.00897	0.304	MAFB	0.0431	-0.1153	-1.08	-1.02	-1.15	0.00785	0.16847	MAFB
H2AFJ	0.0444	0.0872	1.06	1.13	1	0.0515	0.481	H2AFJ	0.0534	0.1451	1.11	1.19	1.03	0.00769	0.16847	H2AFJ
DUSP4	0.0655	-0.1553	-1.11	-1.02	-1.22	0.0187	0.372	DUSP4	0.0818	-0.2187	-1.16	-1.04	-1.3	0.00843	0.17367	DUSP4	0.0785	-0.1358	-1.1	1.01	-1.22	0.0898	0.74
SDS	0.0353	0.088	1.06	1.12	1.01	0.0131	0.347	SDS	0.0425	0.1122	1.08	1.15	1.02	0.00872	0.17604	SDS	0.0515	0.0921	1.07	1.14	-1.01	0.0796	0.736
LY6H	0.0468	0.0908	1.06	1.13	-1	0.053	0.485	LY6H	0.0458	0.1209	1.09	1.16	1.02	0.00868	0.17604	LY6H	0.0488	-0.0309	-1.02	1.05	-1.09	0.53	0.865
GMNN	0.044	0.1092	1.08	1.15	1.02	0.0135	0.349	GMNN	0.049	0.1293	1.09	1.17	1.02	0.00871	0.17604	GMNN
SLC1A3	0.0518	0.115	1.08	1.16	1.01	0.0269	0.407	SLC1A3	0.0603	0.1582	1.12	1.21	1.03	0.00911	0.17956	SLC1A3	0.0562	-0.0276	-1.02	1.06	-1.1	0.625	0.882
MLC1	0.0418	0.0707	1.05	1.11	-1.01	0.0918	0.542	MLC1	0.0456	0.1186	1.09	1.16	1.02	0.00977	0.18763	MLC1	0.0592	0.0932	1.07	1.16	-1.02	0.121	0.752
RGS20	0.0407	0.0948	1.07	1.13	1.01	0.0204	0.387	RGS20	0.0467	0.121	1.09	1.16	1.02	0.01	0.19058	RGS20	0.0582	0.043	1.03	1.12	-1.05	0.463	0.853
CAPN3	0.0461	-0.1252	-1.09	-1.02	-1.16	0.00693	0.286	CAPN3	0.0486	-0.1255	-1.09	-1.02	-1.17	0.0102	0.19147	CAPN3	0.0877	-0.1293	-1.09	1.03	-1.23	0.147	0.774
LMO2	0.0485	-0.1214	-1.09	-1.02	-1.16	0.0128	0.347	LMO2	0.0549	-0.1419	-1.1	-1.02	-1.19	0.0102	0.19147	LMO2	0.0666	-0.0902	-1.06	1.03	-1.17	0.181	0.783
PDS5B	0.0341	0.0925	1.07	1.12	1.02	0.00693	0.286	PDS5B	0.0432	0.1106	1.08	1.14	1.02	0.011	0.199	PDS5B	0.028	0.0065	1	1.04	-1.03	0.816	0.906
C1QA	0.0505	-0.0999	-1.07	-1	-1.15	0.0486	0.477	C1QA	0.0546	-0.1387	-1.1	-1.02	-1.19	0.0115	0.20267	C1QA
PRODH	0.0333	0.0615	1.04	1.09	-1	0.0659	0.507	PRODH	0.0385	0.0977	1.07	1.13	1.02	0.0117	0.20317	PRODH	0.0586	0.1424	1.1	1.2	1.02	0.0185	0.62
EMCN	0.0403	-0.0931	-1.07	-1.01	-1.13	0.0219	0.388	EMCN	0.0435	-0.1107	-1.08	-1.02	-1.15	0.0118	0.20317	EMCN
PVALB	0.0479	-0.1019	-1.07	-1.01	-1.15	0.0342	0.44	PVALB	0.055	-0.1383	-1.1	-1.02	-1.19	0.0124	0.20547	PVALB	0.1096	0.0447	1.03	1.2	-1.13	0.685	0.89
PRSS23	0.0254	0.0756	1.05	1.09	1.02	0.00306	0.219	PRSS23	0.0261	0.0655	1.05	1.08	1.01	0.0125	0.20667	PRSS23	0.0653	0.1812	1.13	1.24	1.04	0.00765	0.62
HMGB2	0.0516	0.1304	1.09	1.17	1.02	0.0119	0.337	HMGB2	0.0585	0.1462	1.11	1.2	1.02	0.0129	0.20939	HMGB2	0.0834	0.028	1.02	1.14	-1.1	0.738	0.896
APOC1	0.035	-0.1094	-1.08	-1.03	-1.13	0.00192	0.19	APOC1	0.0352	-0.0879	-1.06	-1.01	-1.11	0.0131	0.20965	APOC1	0.0832	-0.1586	-1.12	1	-1.25	0.0623	0.732
ACSBG1	0.0431	0.067	1.05	1.11	-1.01	0.121	0.583	ACSBG1	0.0486	0.1214	1.09	1.16	1.02	0.0131	0.20965	ACSBG1
NPL	0.0308	0.0484	1.03	1.08	-1.01	0.118	0.58	NPL	0.0415	0.1043	1.07	1.14	1.02	0.0132	0.20991	NPL
MYBL1	0.0383	0.0668	1.05	1.1	-1.01	0.0818	0.529	MYBL1	0.0442	0.1094	1.08	1.15	1.02	0.0139	0.21335	MYBL1	0.0557	-0.051	-1.04	1.04	-1.12	0.364	0.828
CSF1R	0.0464	-0.0612	-1.04	1.02	-1.11	0.188	0.661	CSF1R	0.0547	-0.1326	-1.1	-1.02	-1.18	0.0159	0.22597	CSF1R	0.0902	-0.0634	-1.04	1.08	-1.18	0.485	0.859
EFEMP1	0.0528	0.1216	1.09	1.17	1.01	0.0219	0.388	EFEMP1	0.0544	0.1315	1.1	1.18	1.02	0.0162	0.22765	EFEMP1	0.1075	0.2114	1.16	1.34	1	0.0546	0.705
ERBB3	0.0376	-0.082	-1.06	-1.01	-1.11	0.0296	0.422	ERBB3	0.0436	-0.1038	-1.07	-1.01	-1.14	0.0178	0.23764	ERBB3	0.089	-0.0424	-1.03	1.1	-1.16	0.636	0.885
SLC16A7	0.0344	-0.0655	-1.05	1	-1.1	0.0579	0.496	SLC16A7	0.043	-0.1014	-1.07	-1.01	-1.14	0.0188	0.24165	SLC16A7	0.055	-0.0022	-1	1.08	-1.08	0.968	0.924
HSD11B1	0.0429	-0.0995	-1.07	-1.01	-1.14	0.0209	0.388	HSD11B1	0.0538	-0.1263	-1.09	-1.01	-1.17	0.0196	0.24345	HSD11B1	0.0516	-0.0722	-1.05	1.02	-1.13	0.168	0.778
FOS	0.1067	-0.1796	-1.13	1.02	-1.31	0.093	0.544	FOS	0.118	-0.2771	-1.21	-1.03	-1.42	0.0195	0.24345	FOS	0.1691	-0.0032	-1	1.26	-1.26	0.985	0.924
PROM1	0.0611	-0.1553	-1.11	-1.02	-1.21	0.0119	0.337	PROM1	0.0759	-0.1772	-1.13	-1.02	-1.25	0.0214	0.24966	PROM1	0.0555	-0.0728	-1.05	1.03	-1.13	0.196	0.795
SLC25A13	0.035	-0.0857	-1.06	-1.01	-1.11	0.0151	0.35	SLC25A13	0.0453	-0.1055	-1.08	-1.01	-1.14	0.0212	0.24966	SLC25A13	0.0395	-0.0337	-1.02	1.03	-1.08	0.397	0.836
AMFR	0.1034	-0.2136	-1.16	-1.01	-1.33	0.0394	0.457	AMFR	0.1171	-0.2708	-1.21	-1.03	-1.41	0.0215	0.25005	AMFR	0.1068	-0.1444	-1.11	1.05	-1.28	0.182	0.783
HLA.DRA	0.0633	-0.1458	-1.11	-1.02	-1.21	0.0218	0.388	HLA.DRA	0.0782	-0.1787	-1.13	-1.02	-1.26	0.023	0.25112	HLA.DRA	0.1297	-0.1396	-1.1	1.08	-1.31	0.287	0.828
CPM	0.0384	-0.1063	-1.08	-1.02	-1.13	0.00617	0.278	CPM	0.0442	-0.1022	-1.07	-1.01	-1.14	0.0219	0.25112	CPM
FAM129A	0.0446	-0.0652	-1.05	1.02	-1.11	0.144	0.611	FAM129A	0.0499	-0.1143	-1.08	-1.01	-1.16	0.0228	0.25112	FAM129A
CKS2	0.0739	0.1124	1.08	1.2	-1.02	0.13	0.59	CKS2	0.0801	0.183	1.14	1.27	1.02	0.0232	0.25147	CKS2	0.1287	0.0288	1.02	1.22	-1.17	0.824	0.908
PCDH8	0.056	-0.1433	-1.1	-1.02	-1.19	0.0109	0.327	PCDH8	0.0601	-0.1357	-1.1	-1.01	-1.19	0.0246	0.25441	PCDH8	0.075	-0.0792	-1.06	1.05	-1.17	0.296	0.828
HLA.DMA	0.0426	-0.0912	-1.07	-1.01	-1.13	0.033	0.433	HLA.DMA	0.0495	-0.1117	-1.08	-1.01	-1.16	0.0246	0.25441	HLA.DMA	0.0911	-0.0038	-1	1.13	-1.13	0.967	0.924
PVRL3	0.0445	-0.0794	-1.06	1.01	-1.12	0.0758	0.522	PVRL3	0.0528	-0.1193	-1.09	-1.01	-1.17	0.0255	0.2574	PVRL3	0.0459	-0.0569	-1.04	1.02	-1.11	0.221	0.809
CCND1	0.0421	-0.0927	-1.07	-1.01	-1.13	0.0285	0.415	CCND1	0.0473	-0.106	-1.08	-1.01	-1.15	0.0261	0.25858	CCND1	0.0701	0.0317	1.02	1.12	-1.08	0.652	0.885
CXCR4	0.0519	-0.1572	-1.12	-1.04	-1.2	0.00262	0.205	CXCR4	0.0504	-0.1127	-1.08	-1.01	-1.16	0.0262	0.25888	CXCR4	0.1031	-0.1496	-1.11	1.04	-1.28	0.153	0.774
RHOBTB3	0.0406	0.096	1.07	1.13	1.01	0.0186	0.371	RHOBTB3	0.0513	0.1143	1.08	1.16	1.01	0.0265	0.25979	RHOBTB3	0.0617	0.0541	1.04	1.13	-1.05	0.384	0.836
NPY	0.064	-0.1641	-1.12	-1.03	-1.22	0.0107	0.327	NPY	0.0711	-0.1585	-1.12	-1.01	-1.23	0.0267	0.2606	NPY	0.138	-0.0914	-1.07	1.13	-1.29	0.511	0.864
C3	0.0742	-0.1354	-1.1	1.01	-1.21	0.0687	0.511	C3	0.0872	-0.1937	-1.14	-1.02	-1.29	0.027	0.2606	C3
CLEC3B	0.0457	-0.103	-1.07	-1.01	-1.14	0.0247	0.397	CLEC3B	0.0536	-0.1186	-1.09	-1.01	-1.17	0.0276	0.26267	CLEC3B	0.0784	-0.0135	-1.01	1.1	-1.12	0.863	0.913
EVI2A	0.0467	-0.0775	-1.06	1.01	-1.12	0.098	0.554	EVI2A	0.0511	-0.113	-1.08	-1.01	-1.16	0.0278	0.26385	EVI2A	0.0923	-0.0874	-1.06	1.07	-1.2	0.348	0.828
SLC16A2	0.0167	0.0299	1.02	1.04	-1	0.0746	0.521	SLC16A2	0.0163	0.0358	1.03	1.05	1	0.0287	0.26521	SLC16A2	0.0374	0.1085	1.08	1.13	1.02	0.0055	0.62
P2RY13	0.0463	-0.0911	-1.07	-1	-1.13	0.0496	0.479	P2RY13	0.0486	-0.1068	-1.08	-1.01	-1.15	0.0289	0.26521	P2RY13
KLF4	0.0864	-0.1433	-1.1	1.02	-1.24	0.098	0.554	KLF4	0.0948	-0.2073	-1.15	-1.02	-1.31	0.0295	0.26653	KLF4	0.1667	-0.1303	-1.09	1.15	-1.37	0.438	0.848
EDN3	0.0424	-0.0959	-1.07	-1.01	-1.13	0.0251	0.397	EDN3	0.0477	-0.1048	-1.08	-1.01	-1.15	0.0297	0.26737	EDN3	0.0545	-0.0564	-1.04	1.04	-1.12	0.306	0.828
EPHX1	0.0426	0.0935	1.07	1.13	1.01	0.0288	0.417	EPHX1	0.0489	0.1068	1.08	1.15	1.01	0.0297	0.26737	EPHX1	0.0687	0.0236	1.02	1.12	-1.08	0.732	0.896
RASA4	0.0441	0.0492	1.03	1.1	-1.03	0.266	0.719	RASA4	0.0469	0.1018	1.07	1.14	1.01	0.0313	0.27387	RASA4
SLC14A1	0.0841	0.204	1.15	1.29	1.03	0.0158	0.358	SLC14A1	0.0913	0.1969	1.15	1.3	1.01	0.032	0.27517	SLC14A1	0.1313	0.0987	1.07	1.28	-1.12	0.455	0.849
PPP3R1	0.0453	-0.0982	-1.07	-1.01	-1.14	0.0306	0.425	PPP3R1	0.0505	-0.1086	-1.08	-1.01	-1.15	0.0322	0.27531	PPP3R1	0.0692	-0.0498	-1.04	1.06	-1.14	0.476	0.858
HLA.DPB1	0.0555	-0.1071	-1.08	1	-1.16	0.0542	0.486	HLA.DPB1	0.0577	-0.1237	-1.09	-1.01	-1.18	0.0328	0.27634	HLA.DPB1	0.148	-0.1556	-1.11	1.1	-1.36	0.298	0.828
BHLHE40	0.0451	-0.089	-1.06	-1	-1.13	0.0492	0.479	BHLHE40	0.052	-0.1105	-1.08	-1.01	-1.16	0.0343	0.28015	BHLHE40	0.0641	0.053	1.04	1.13	-1.05	0.412	0.84
C1QB	0.0581	-0.0909	-1.07	1.02	-1.15	0.118	0.58	C1QB	0.063	-0.134	-1.1	-1.01	-1.2	0.0343	0.28015	C1QB	0.1323	-0.0806	-1.06	1.13	-1.27	0.545	0.867
GRIK2	0.0193	0.0539	1.04	1.07	1.01	0.0054	0.258	GRIK2	0.0233	0.0496	1.03	1.07	1	0.0346	0.28077	GRIK2	0.0414	0.1026	1.07	1.14	1.01	0.0166	0.62
ADCYAP1	0.0421	-0.0858	-1.06	-1	-1.12	0.0421	0.46	ADCYAP1	0.0481	-0.1021	-1.07	-1.01	-1.15	0.0345	0.28077	ADCYAP1
GPR6	0.0593	0.1329	1.1	1.19	1.01	0.0259	0.401	GPR6	0.0646	0.1359	1.1	1.2	1.01	0.0366	0.28555	GPR6
LIPA	0.0262	-0.0405	-1.03	1.01	-1.07	0.122	0.584	LIPA	0.0287	-0.0599	-1.04	-1	-1.08	0.0375	0.28678	LIPA	0.0545	-0.1096	-1.08	-1	-1.16	0.0493	0.705
GSTM5	0.0752	0.1162	1.08	1.2	-1.02	0.123	0.584	GSTM5	0.0783	0.1636	1.12	1.25	1.01	0.0376	0.28678	GSTM5	0.1702	0.2389	1.18	1.49	-1.07	0.166	0.777
SRGN	0.0542	-0.0699	-1.05	1.03	-1.13	0.198	0.67	SRGN	0.0597	-0.1243	-1.09	-1.01	-1.18	0.0382	0.28842	SRGN	0.0964	0.0552	1.04	1.18	-1.1	0.57	0.868
PHLDA2	0.0684	-0.1255	-1.09	1.01	-1.2	0.0678	0.511	PHLDA2	0.0722	-0.15	-1.11	-1.01	-1.22	0.0391	0.29169	PHLDA2	0.0995	0.0604	1.04	1.19	-1.1	0.546	0.867
KLF2	0.0421	-0.0542	-1.04	1.02	-1.1	0.198	0.67	KLF2	0.0484	-0.1002	-1.07	-1	-1.14	0.0391	0.29169	KLF2
DUSP5	0.0422	-0.0639	-1.05	1.01	-1.11	0.131	0.592	DUSP5	0.0493	-0.1018	-1.07	-1	-1.15	0.0398	0.29356	DUSP5	0.0661	-0.0332	-1.02	1.07	-1.12	0.617	0.88
UFL1	0.0219	0.0425	1.03	1.06	-1	0.0533	0.485	UFL1	0.0252	0.0518	1.04	1.07	1	0.0405	0.29508	UFL1	0.0533	0.1092	1.08	1.16	1	0.0456	0.705
CRYZ	0.0517	0.0808	1.06	1.13	-1.01	0.119	0.581	CRYZ	0.0512	0.1046	1.08	1.15	1	0.0419	0.30002	CRYZ	0.0764	-0.0671	-1.05	1.06	-1.16	0.384	0.836
GPR37	0.0469	-0.0864	-1.06	1	-1.13	0.0664	0.509	GPR37	0.0522	-0.1051	-1.08	-1	-1.15	0.0449	0.30684	GPR37	0.0871	-0.1174	-1.08	1.04	-1.22	0.183	0.784
TRIM13	0.0154	0.0443	1.03	1.05	1.01	0.00423	0.245	TRIM13	0.0179	0.0359	1.03	1.05	1	0.0455	0.30797	TRIM13	0.038	0.1038	1.07	1.13	1.02	0.00861	0.62
ST18	0.0397	-0.1031	-1.07	-1.02	-1.13	0.00973	0.313	ST18	0.0498	-0.0986	-1.07	-1	-1.15	0.0485	0.31588	ST18	0.0856	-0.0386	-1.03	1.09	-1.15	0.654	0.885
HSPB1	0.0582	0.1212	1.09	1.18	1	0.0379	0.451	HSPB1	0.0641	0.1233	1.09	1.19	-1	0.0554	0.33368	HSPB1	0.0692	0.0147	1.01	1.11	-1.09	0.833	0.909
SCGN	0.0126	0.0094	1.01	1.02	-1.01	0.454	0.789	SCGN	0.0125	0.0236	1.02	1.03	-1	0.0599	0.34326	SCGN	0.0571	-0.1267	-1.09	-1.01	-1.18	0.0308	0.661
NPTX2	0.058	-0.1516	-1.11	-1.03	-1.2	0.00923	0.306	NPTX2	0.071	-0.134	-1.1	1	-1.21	0.0603	0.34423	NPTX2	0.0874	-0.3056	-1.24	-1.1	-1.39	0.000977	0.62
SLA	0.0228	-0.04	-1.03	1	-1.06	0.0795	0.527	SLA	0.0218	-0.0397	-1.03	1	-1.06	0.0701	0.3636	SLA	0.0743	-0.1669	-1.12	-1.01	-1.24	0.0291	0.661
BARX2	0.0136	0.0249	1.02	1.04	-1	0.0688	0.511	BARX2	0.0149	0.0271	1.02	1.04	-1	0.0705	0.36416	BARX2	0.0335	0.1032	1.07	1.12	1.03	0.00334	0.62
GTF3A	0.017	-0.0289	-1.02	1	-1.04	0.0906	0.542	GTF3A	0.0205	-0.0368	-1.03	1	-1.05	0.0734	0.36871	GTF3A	0.0311	-0.1038	-1.07	-1.03	-1.12	0.00159	0.62
DDIT3	0.0201	0.0223	1.02	1.04	-1.01	0.267	0.719	DDIT3	0.0239	0.0425	1.03	1.06	-1	0.0766	0.37794	DDIT3	0.0349	-0.121	-1.09	-1.04	-1.14	0.00107	0.62
SALL1	0.0355	-0.0797	-1.06	-1.01	-1.11	0.0255	0.4	SALL1	0.0346	-0.0608	-1.04	1	-1.09	0.0799	0.38261	SALL1	0.0531	-0.1085	-1.08	-1	-1.16	0.0461	0.705
CCDC28A	0.0207	0.0333	1.02	1.05	-1.01	0.109	0.564	CCDC28A	0.0235	0.0413	1.03	1.06	-1	0.0804	0.38274	CCDC28A	0.039	-0.1018	-1.07	-1.02	-1.13	0.0119	0.62
FRZB	0.0494	-0.116	-1.08	-1.01	-1.16	0.0195	0.379	FRZB	0.0549	-0.0962	-1.07	1.01	-1.15	0.0812	0.38274	FRZB
F3	0.057	0.0572	1.04	1.12	-1.04	0.316	0.745	F3	0.0585	0.1015	1.07	1.16	-1.01	0.0838	0.38551	F3	0.095	0.2067	1.15	1.31	1.01	0.0341	0.661
DHCR24	0.0307	-0.0773	-1.06	-1.01	-1.1	0.0122	0.339	DHCR24	0.031	-0.0534	-1.04	1.01	-1.08	0.0862	0.38823	DHCR24	0.0403	-0.1012	-1.07	-1.02	-1.13	0.0153	0.62
NR4A2	0.0609	-0.1213	-1.09	-1	-1.18	0.0471	0.475	NR4A2	0.0713	-0.1206	-1.09	1.01	-1.2	0.0916	0.39488	NR4A2	0.0918	0.0135	1.01	1.14	-1.12	0.883	0.918
OLR1	0.0518	-0.1049	-1.08	-1	-1.15	0.0441	0.467	OLR1	0.0726	-0.1227	-1.09	1.01	-1.2	0.0938	0.39849	OLR1	0.092	-0.0841	-1.06	1.07	-1.2	0.365	0.829
PTPRR	0.0262	-0.0186	-1.01	1.02	-1.05	0.478	0.799	PTPRR	0.0318	-0.052	-1.04	1.01	-1.08	0.104	0.41127	PTPRR	0.0559	0.1804	1.13	1.22	1.05	0.00217	0.62
TAC1	0.0575	-0.1337	-1.1	-1.01	-1.19	0.0205	0.387	TAC1	0.0597	-0.0967	-1.07	1.01	-1.16	0.106	0.41632	TAC1	0.1228	-0.3537	-1.28	-1.08	-1.51	0.00576	0.62
CKS1B	0.0186	-0.046	-1.03	-1.01	-1.06	0.0135	0.349	CKS1B	0.0201	-0.0318	-1.02	1.01	-1.05	0.114	0.42374	CKS1B	0.0413	-0.1065	-1.08	-1.02	-1.14	0.0128	0.62
GFPT2	0.0204	0.0376	1.03	1.06	-1	0.066	0.507	GFPT2	0.0229	0.0359	1.03	1.06	-1.01	0.118	0.42965	GFPT2	0.0484	0.1058	1.08	1.15	1.01	0.0333	0.661
KCNMB1	0.0173	-0.0123	-1.01	1.02	-1.03	0.48	0.8	KCNMB1	0.0186	-0.0286	-1.02	1.01	-1.05	0.124	0.43685	KCNMB1	0.0502	0.1224	1.09	1.17	1.02	0.0182	0.62
AGL	0.0324	0.0031	1	1.05	-1.04	0.924	0.88	AGL	0.0344	0.0525	1.04	1.09	-1.01	0.128	0.44139	AGL	0.0497	0.1099	1.08	1.15	1.01	0.0313	0.661
DUSP10	0.0242	-0.06	-1.04	-1.01	-1.08	0.0138	0.35	DUSP10	0.0272	-0.0414	-1.03	1.01	-1.07	0.13	0.4448	DUSP10	0.0538	-0.124	-1.09	-1.01	-1.17	0.0251	0.636
CAV1	0.0454	-0.0745	-1.05	1.01	-1.12	0.101	0.555	CAV1	0.058	-0.0867	-1.06	1.02	-1.15	0.136	0.45413	CAV1	0.0724	0.1591	1.12	1.23	1.01	0.0325	0.661
SDC3	0.0585	-0.1166	-1.08	-1	-1.17	0.047	0.475	SDC3	0.0666	-0.0989	-1.07	1.02	-1.17	0.139	0.45582	SDC3	0.0554	0.0055	1	1.08	-1.07	0.921	0.923
OPN1SW	0.0429	0.0935	1.07	1.13	1.01	0.0304	0.425	OPN1SW	0.0495	0.0715	1.05	1.12	-1.02	0.151	0.46928	OPN1SW	0.0836	0.1958	1.15	1.28	1.02	0.023	0.625
TARS	0.0203	-0.0377	-1.03	1	-1.06	0.0633	0.506	TARS	0.0242	-0.0347	-1.02	1.01	-1.06	0.153	0.47061	TARS	0.0433	-0.1568	-1.11	-1.05	-1.18	0.000667	0.62
EIF1B	0.0158	-0.0243	-1.02	1	-1.04	0.125	0.585	EIF1B	0.0157	-0.0222	-1.02	1.01	-1.04	0.159	0.4754	EIF1B	0.0377	-0.1051	-1.08	-1.02	-1.13	0.00748	0.62
TXNIP	0.0551	0.1149	1.08	1.17	1	0.0377	0.449	TXNIP	0.065	0.0917	1.07	1.16	-1.03	0.16	0.47592	TXNIP	0.0784	-0.0417	-1.03	1.08	-1.14	0.597	0.874
CAV2	0.032	0.0314	1.02	1.07	-1.02	0.326	0.746	CAV2	0.0391	0.0536	1.04	1.09	-1.02	0.171	0.48312	CAV2	0.057	0.137	1.1	1.19	1.02	0.0199	0.62
NR2F2	0.0428	-0.1132	-1.08	-1.02	-1.15	0.00848	0.298	NR2F2	0.041	-0.0547	-1.04	1.02	-1.1	0.183	0.49395	NR2F2	0.0726	-0.1029	-1.07	1.03	-1.19	0.162	0.775
CFLAR	0.0252	0.0215	1.02	1.05	-1.02	0.393	0.773	CFLAR	0.024	0.0316	1.02	1.06	-1.01	0.188	0.49738	CFLAR	0.0519	0.1136	1.08	1.16	1.01	0.033	0.661
KHDRBS2	0.0225	0.0402	1.03	1.06	-1	0.0748	0.521	KHDRBS2	0.0228	0.0297	1.02	1.05	-1.01	0.194	0.50191	KHDRBS2	0.0499	0.1156	1.08	1.16	1.01	0.0245	0.633
XPO1	0.0238	0.0353	1.02	1.06	-1.01	0.139	0.603	XPO1	0.0263	0.034	1.02	1.06	-1.01	0.198	0.50562	XPO1	0.0421	-0.1129	-1.08	-1.02	-1.15	0.00985	0.62
PBX3	0.0245	0.019	1.01	1.05	-1.02	0.437	0.784	PBX3	0.0281	0.0361	1.03	1.07	-1.01	0.201	0.50855	PBX3	0.0404	-0.1032	-1.07	-1.02	-1.13	0.0135	0.62
FBXO9	0.0335	-0.072	-1.05	-1	-1.1	0.0324	0.431	FBXO9	0.0356	-0.045	-1.03	1.02	-1.08	0.207	0.51236	FBXO9	0.0518	-0.1265	-1.09	-1.02	-1.17	0.0181	0.62
SFN	0.0245	0.0248	1.02	1.05	-1.02	0.312	0.744	SFN	0.026	0.0329	1.02	1.06	-1.01	0.207	0.51236	SFN	0.0814	0.1852	1.14	1.27	1.02	0.0271	0.654
S100B	0.0432	0.0269	1.02	1.08	-1.04	0.535	0.814	S100B	0.0449	0.0568	1.04	1.11	-1.02	0.207	0.51236	S100B	0.0534	0.1159	1.08	1.17	1.01	0.0346	0.661
CCL2	0.0622	0.0973	1.07	1.16	-1.02	0.118	0.58	CCL2	0.0719	0.0881	1.06	1.17	-1.04	0.221	0.52068	CCL2	0.1359	0.2877	1.22	1.47	1.01	0.039	0.691
SLC4A7	0.0176	0.0175	1.01	1.04	-1.01	0.321	0.745	SLC4A7	0.0197	0.0239	1.02	1.04	-1.01	0.227	0.52378	SLC4A7	0.0455	-0.1131	-1.08	-1.02	-1.15	0.0162	0.62
PPIC	0.0251	-0.0322	-1.02	1.01	-1.06	0.2	0.672	PPIC	0.0252	-0.0295	-1.02	1.01	-1.06	0.243	0.53405	PPIC	0.0525	-0.1235	-1.09	-1.01	-1.17	0.0225	0.62
FHL2	0.024	-0.0251	-1.02	1.02	-1.05	0.295	0.736	FHL2	0.0252	-0.0292	-1.02	1.01	-1.06	0.248	0.53684	FHL2	0.0532	-0.126	-1.09	-1.02	-1.17	0.0216	0.62
EPM2A	0.0198	-0.0109	-1.01	1.02	-1.04	0.582	0.825	EPM2A	0.0208	-0.024	-1.02	1.01	-1.05	0.248	0.53684	EPM2A	0.052	0.1096	1.08	1.16	1.01	0.0397	0.697
PNO1	0.0221	-0.0326	-1.02	1.01	-1.05	0.14	0.603	PNO1	0.024	-0.0277	-1.02	1.01	-1.05	0.249	0.53761	PNO1	0.0612	-0.1546	-1.11	-1.02	-1.21	0.0146	0.62
ATP5G3	0.0213	-0.0402	-1.03	1	-1.06	0.0592	0.496	ATP5G3	0.0212	-0.0239	-1.02	1.01	-1.05	0.262	0.54646	ATP5G3	0.0416	-0.1007	-1.07	-1.01	-1.13	0.0189	0.62
GADD45B	0.0729	0.111	1.08	1.19	-1.02	0.128	0.589	GADD45B	0.081	0.0903	1.06	1.19	-1.05	0.266	0.54975	GADD45B	0.0999	0.2252	1.17	1.34	1.02	0.0284	0.658
ATF4	0.0258	-0.0395	-1.03	1.01	-1.06	0.127	0.587	ATF4	0.031	-0.0342	-1.02	1.02	-1.07	0.27	0.55208	ATF4	0.0552	-0.1582	-1.12	-1.04	-1.2	0.00598	0.62
DHRS1	0.0227	0.0087	1.01	1.04	-1.03	0.701	0.848	DHRS1	0.0215	0.0231	1.02	1.05	-1.01	0.284	0.56228	DHRS1	0.0503	0.1258	1.09	1.17	1.02	0.0155	0.62
GLRX	0.0269	0.0246	1.02	1.06	-1.02	0.359	0.763	GLRX	0.0287	0.03	1.02	1.06	-1.02	0.297	0.57126	GLRX	0.0829	-0.1969	-1.15	-1.02	-1.28	0.0212	0.62
SGCD	0.018	0.0271	1.02	1.04	-1.01	0.133	0.594	SGCD	0.0215	0.022	1.02	1.05	-1.01	0.307	0.57904	SGCD	0.0381	0.1039	1.07	1.13	1.02	0.00876	0.62
PDLIM1	0.0433	0.042	1.03	1.09	-1.03	0.332	0.748	PDLIM1	0.0394	0.0389	1.03	1.08	-1.03	0.324	0.59188	PDLIM1	0.0848	0.1922	1.14	1.28	1.02	0.0275	0.654
F13A1	0.0253	-0.0429	-1.03	1	-1.07	0.0912	0.542	F13A1	0.0302	-0.0286	-1.02	1.02	-1.06	0.345	0.60169	F13A1	0.0594	-0.1454	-1.11	-1.02	-1.2	0.0177	0.62
KCNJ16	0.0518	-0.1046	-1.08	-1	-1.15	0.0441	0.467	KCNJ16	0.0535	-0.0507	-1.04	1.04	-1.11	0.344	0.60169	KCNJ16
TXNL4A	0.017	-0.0225	-1.02	1.01	-1.04	0.188	0.661	TXNL4A	0.0193	-0.0181	-1.01	1.01	-1.04	0.35	0.60346	TXNL4A	0.0315	-0.1061	-1.08	-1.03	-1.12	0.00142	0.62
DNAJB1	0.0538	0.0448	1.03	1.11	-1.04	0.405	0.777	DNAJB1	0.0643	0.0597	1.04	1.14	-1.05	0.354	0.60719	DNAJB1	0.0656	-0.1495	-1.11	-1.01	-1.21	0.0268	0.65
IFI27	0.0428	-0.0439	-1.03	1.03	-1.09	0.306	0.741	IFI27	0.0499	-0.0462	-1.03	1.04	-1.11	0.356	0.60751	IFI27	0.0438	0.1028	1.07	1.14	1.01	0.0226	0.62
BCL6	0.0343	0.0582	1.04	1.09	-1.01	0.0911	0.542	BCL6	0.0373	0.0339	1.02	1.08	-1.03	0.364	0.61073	BCL6	0.0497	0.1019	1.07	1.15	1	0.0456	0.705
MASP1	0.0151	0.0126	1.01	1.03	-1.01	0.403	0.776	MASP1	0.0163	0.0142	1.01	1.03	-1.01	0.384	0.62172	MASP1	0.0416	0.122	1.09	1.15	1.03	0.00495	0.62
DNAJA1	0.0356	-0.013	-1.01	1.04	-1.06	0.716	0.851	DNAJA1	0.0413	-0.034	-1.02	1.03	-1.08	0.411	0.63638	DNAJA1	0.0634	-0.1588	-1.12	-1.02	-1.22	0.0155	0.62
ZNF451	0.0262	-0.0018	-1	1.03	-1.04	0.947	0.882	ZNF451	0.0299	0.0243	1.02	1.06	-1.02	0.416	0.63782	ZNF451	0.0348	0.1042	1.07	1.13	1.03	0.00419	0.62
MYT1L	0.0254	-0.0065	-1	1.03	-1.04	0.8	0.864	MYT1L	0.0315	-0.0248	-1.02	1.03	-1.06	0.433	0.64611	MYT1L	0.0538	0.1377	1.1	1.18	1.02	0.0135	0.62
PDE4DIP	0.0184	-0.0169	-1.01	1.01	-1.04	0.361	0.764	PDE4DIP	0.0207	-0.0152	-1.01	1.02	-1.04	0.462	0.65387	PDE4DIP	0.0449	-0.1094	-1.08	-1.01	-1.15	0.0184	0.62
ITGB4	0.0282	0.034	1.02	1.06	-1.01	0.228	0.693	ITGB4	0.0316	0.0229	1.02	1.06	-1.03	0.469	0.65644	ITGB4	0.0511	0.124	1.09	1.17	1.02	0.0187	0.62
FOXC2	0.0383	0.1047	1.08	1.13	1.02	0.00669	0.286	FOXC2	0.025	0.0175	1.01	1.05	-1.02	0.485	0.66167	FOXC2
KCNJ6	0.018	0.0118	1.01	1.03	-1.02	0.512	0.807	KCNJ6	0.02	0.0135	1.01	1.04	-1.02	0.501	0.66662	KCNJ6	0.0499	-0.1182	-1.09	-1.01	-1.16	0.0217	0.62
CCNA1	0.021	-0.0378	-1.03	1	-1.06	0.0725	0.518	CCNA1	0.0236	-0.0149	-1.01	1.02	-1.04	0.528	0.67451	CCNA1	0.0403	-0.1138	-1.08	-1.02	-1.14	0.00675	0.62
CDKN1A	0.0358	0.0553	1.04	1.09	-1.01	0.123	0.584	CDKN1A	0.0414	0.0257	1.02	1.08	-1.04	0.536	0.67722	CDKN1A	0.0837	0.176	1.13	1.27	1.01	0.0403	0.698
BAIAP3	0.0266	0.0232	1.02	1.05	-1.02	0.384	0.771	BAIAP3	0.0321	0.0196	1.01	1.06	-1.03	0.543	0.67907	BAIAP3	0.064	0.1305	1.09	1.19	1	0.0464	0.705
SERPINE1	0.0297	0.0402	1.03	1.07	-1.01	0.176	0.652	SERPINE1	0.0351	0.0209	1.01	1.06	-1.03	0.552	0.68213	SERPINE1	0.0577	0.1181	1.09	1.17	1	0.0456	0.705
AHSA1	0.0241	-0.0142	-1.01	1.02	-1.04	0.554	0.818	AHSA1	0.03	-0.0172	-1.01	1.03	-1.05	0.565	0.68718	AHSA1	0.034	-0.1135	-1.08	-1.03	-1.13	0.00155	0.62
HIST1H2BD	0.0279	-0.006	-1	1.03	-1.04	0.83	0.867	HIST1H2BD	0.03	-0.0148	-1.01	1.03	-1.05	0.623	0.70168	HIST1H2BD	0.0499	-0.1675	-1.12	-1.05	-1.2	0.00149	0.62
CAMK1	0.0285	-0.0387	-1.03	1.01	-1.07	0.176	0.652	CAMK1	0.0303	-0.0147	-1.01	1.03	-1.05	0.627	0.70249	CAMK1	0.059	-0.1186	-1.09	-1	-1.18	0.0497	0.705
DCT	0.0155	0.0086	1.01	1.03	-1.02	0.577	0.825	DCT	0.0174	0.0081	1.01	1.03	-1.02	0.643	0.70808	DCT	0.0477	0.1058	1.08	1.15	1.01	0.031	0.661
CYFIP2	0.0223	-0.0021	-1	1.03	-1.03	0.925	0.88	CYFIP2	0.0253	0.0116	1.01	1.04	-1.03	0.648	0.70915	CYFIP2	0.0422	-0.1116	-1.08	-1.02	-1.14	0.0108	0.62
UQCR11	0.0193	-0.0125	-1.01	1.02	-1.04	0.519	0.811	UQCR11	0.0226	-0.0097	-1.01	1.02	-1.04	0.668	0.712	UQCR11	0.0276	-0.101	-1.07	-1.03	-1.11	0.000596	0.62
EPHB6	0.0197	-0.0017	-1	1.03	-1.03	0.932	0.88	EPHB6	0.0203	-0.0084	-1.01	1.02	-1.03	0.68	0.71431	EPHB6	0.0657	-0.1329	-1.1	-1	-1.2	0.0481	0.705
FDFT1	0.0234	-0.0079	-1.01	1.03	-1.04	0.737	0.856	FDFT1	0.0241	0.009	1.01	1.04	-1.03	0.709	0.72229	FDFT1	0.0393	-0.1118	-1.08	-1.02	-1.14	0.00633	0.62
CIRBP	0.0322	-0.0245	-1.02	1.03	-1.06	0.448	0.787	CIRBP	0.0359	0.0125	1.01	1.06	-1.04	0.728	0.72769	CIRBP	0.0508	0.1078	1.08	1.15	1.01	0.0385	0.688
MICAL2	0.0243	-0.008	-1.01	1.03	-1.04	0.74	0.856	MICAL2	0.0241	-0.0082	-1.01	1.03	-1.04	0.734	0.72999	MICAL2	0.041	-0.1016	-1.07	-1.01	-1.13	0.0165	0.62
PML	0.0137	0.0103	1.01	1.03	-1.01	0.453	0.789	PML	0.0148	0.0049	1	1.02	-1.02	0.738	0.73144	PML	0.0316	0.1016	1.07	1.12	1.03	0.00224	0.62
PPAP2C	0.0293	-0.0272	-1.02	1.02	-1.06	0.354	0.761	PPAP2C	0.0335	-0.0112	-1.01	1.04	-1.05	0.738	0.73144	PPAP2C	0.063	-0.1422	-1.1	-1.01	-1.2	0.0284	0.658
ITPKA	0.0264	-0.015	-1.01	1.03	-1.05	0.57	0.822	ITPKA	0.0295	-0.0095	-1.01	1.03	-1.05	0.749	0.73389	ITPKA	0.0416	-0.1024	-1.07	-1.01	-1.14	0.0172	0.62
HPCA	0.0252	-0.0229	-1.02	1.02	-1.05	0.364	0.764	HPCA	0.0297	-0.0095	-1.01	1.03	-1.05	0.75	0.73391	HPCA	0.0536	-0.1252	-1.09	-1.01	-1.17	0.0235	0.628
ATP5H	0.0192	-0.0262	-1.02	1.01	-1.05	0.173	0.648	ATP5H	0.0187	-0.0055	-1	1.02	-1.03	0.77	0.73853	ATP5H	0.0422	-0.1104	-1.08	-1.02	-1.14	0.0117	0.62
MX1	0.0333	-0.008	-1.01	1.04	-1.05	0.809	0.865	MX1	0.0362	-0.0105	-1.01	1.04	-1.06	0.771	0.73882	MX1	0.0548	0.1196	1.09	1.17	1.01	0.0335	0.661
SEC61G	0.0233	-0.0201	-1.01	1.02	-1.05	0.389	0.772	SEC61G	0.0248	-0.0065	-1	1.03	-1.04	0.794	0.74328	SEC61G	0.0497	-0.1169	-1.08	-1.01	-1.16	0.0225	0.62
ELAVL2	0.0272	-0.0035	-1	1.04	-1.04	0.897	0.876	ELAVL2	0.0372	0.009	1.01	1.06	-1.05	0.808	0.74493	ELAVL2	0.0541	-0.1288	-1.09	-1.02	-1.18	0.0209	0.62
GPRC5B	0.037	-0.0159	-1.01	1.04	-1.06	0.669	0.842	GPRC5B	0.0392	-0.0096	-1.01	1.05	-1.06	0.806	0.74493	GPRC5B	0.0518	-0.1132	-1.08	-1.01	-1.16	0.0333	0.661
SLN	0.0264	0.0115	1.01	1.04	-1.03	0.664	0.841	SLN	0.0308	0.0071	1	1.05	-1.04	0.818	0.74688	SLN	0.0477	0.1128	1.08	1.15	1.01	0.0218	0.62
NSA2	0.0317	-0.0061	-1	1.04	-1.05	0.849	0.869	NSA2	0.0346	-0.0057	-1	1.04	-1.05	0.869	0.75682	NSA2	0.0528	-0.119	-1.09	-1.01	-1.17	0.0284	0.658
ATP5J2	0.0158	-0.0078	-1.01	1.02	-1.03	0.62	0.833	ATP5J2	0.0167	-0.0023	-1	1.02	-1.02	0.89	0.76069	ATP5J2	0.0341	-0.1022	-1.07	-1.02	-1.12	0.00421	0.62
GCH1	0.055	0.0104	1.01	1.09	-1.07	0.85	0.869	GCH1	0.0585	0.0077	1.01	1.09	-1.08	0.896	0.76137	GCH1	0.0672	0.1612	1.12	1.23	1.02	0.0201	0.62
IL6	0.0489	0.0161	1.01	1.08	-1.06	0.743	0.856	IL6	0.0558	-0.0063	-1	1.07	-1.08	0.91	0.76358	IL6	0.1007	0.2631	1.2	1.38	1.05	0.0117	0.62
CDC7	0.0259	-0.005	-1	1.03	-1.04	0.846	0.868	CDC7	0.0293	-0.0019	-1	1.04	-1.04	0.949	0.77184	CDC7	0.0439	0.1144	1.08	1.15	1.02	0.012	0.62
ZNF32	0.0202	-0.0094	-1.01	1.02	-1.03	0.643	0.837	ZNF32	0.0235	0.0004	1	1.03	-1.03	0.986	0.77925	ZNF32	0.0396	-0.1051	-1.08	-1.02	-1.14	0.0105	0.62
SH3PXD2A	0.0197	-0.0046	-1	1.02	-1.03	0.814	0.865	SH3PXD2A	0.022	-0.0004	-1	1.03	-1.03	0.985	0.77925	SH3PXD2A	0.0417	0.1199	1.09	1.15	1.03	0.00584	0.62
SLC26A4	0.0767	0.2222	1.17	1.29	1.05	0.00476	0.252	SLC26A4								SLC26A4	0.0579	0.181	1.13	1.23	1.05	0.00292	0.62
SHMT2	0.047	-0.0924	-1.07	-1	-1.14	0.0517	0.481	SHMT2								SHMT2	0.0425	-0.1241	-1.09	-1.03	-1.15	0.00519	0.62
DNAJC6	0.0534	-0.0967	-1.07	1.01	-1.15	0.0726	0.518	DNAJC6								DNAJC6	0.0466	-0.1124	-1.08	-1.01	-1.15	0.0195	0.62
TOX3	0.0637	0.0698	1.05	1.14	-1.04	0.275	0.726	TOX3								TOX3	0.0713	0.1738	1.13	1.24	1.02	0.0182	0.62
FGF18	0.0543	0.0511	1.04	1.12	-1.04	0.348	0.758	FGF18								FGF18	0.0705	0.2085	1.16	1.27	1.05	0.00466	0.62
CPVL	0.0491	-0.0423	-1.03	1.04	-1.1	0.391	0.772	CPVL								CPVL	0.0538	-0.1292	-1.09	-1.02	-1.18	0.0198	0.62
DNA2	0.0404	-0.0337	-1.02	1.03	-1.08	0.405	0.777	DNA2								DNA2	0.0443	-0.1204	-1.09	-1.02	-1.15	0.00884	0.62
SERPINB1	0.0337	-0.0229	-1.02	1.03	-1.06	0.497	0.804	SERPINB1								SERPINB1	0.0439	0.124	1.09	1.16	1.03	0.00673	0.62
TIMM17A	0.0358	-0.0242	-1.02	1.03	-1.07	0.5	0.805	TIMM17A								TIMM17A	0.0404	-0.1266	-1.09	-1.03	-1.15	0.00281	0.62
MYT1	0.0573	0.0117	1.01	1.09	-1.07	0.839	0.867	MYT1								MYT1	0.0543	0.145	1.11	1.19	1.03	0.0101	0.62
DOCK9								DOCK9								DOCK9	0.0688	-0.1596	-1.12	-1.02	-1.23	0.0244	0.633
CACNA1G	0.0723	-0.1416	-1.1	1	-1.22	0.0529	0.484	CACNA1G								CACNA1G	0.0734	-0.1675	-1.12	-1.02	-1.24	0.0266	0.65
DPYD	0.0443	0.0256	1.02	1.08	-1.04	0.564	0.82	DPYD								DPYD	0.0488	0.1081	1.08	1.15	1.01	0.0313	0.661
CACNA1C	0.0321	0.0217	1.02	1.06	-1.03	0.499	0.805	CACNA1C								CACNA1C	0.0506	0.1048	1.08	1.15	1	0.0433	0.7
ASCL2	0.0699	-0.2039	-1.15	-1.05	-1.27	0.00431	0.247	ASCL2								ASCL2	0.0369	-0.0735	-1.05	-1	-1.11	0.0518	0.705
CEP152	0.0458	-0.0683	-1.05	1.01	-1.12	0.139	0.603	CEP152								CEP152	0.0605	-0.123	-1.09	-1	-1.18	0.047	0.705
NID1	0.0582	0.1186	1.09	1.17	1	0.0447	0.47	NID1								NID1	0.0572	0.0976	1.07	1.16	-1.01	0.0938	0.743
TNFSF10	0.1271	-0.3474	-1.27	-1.07	-1.51	0.00762	0.287	TNFSF10								TNFSF10	0.0906	-0.1396	-1.1	1.03	-1.25	0.13	0.756
GFRA1	0.0468	0.1162	1.08	1.16	1.02	0.0142	0.35	GFRA1								GFRA1	0.0783	0.1202	1.09	1.21	-1.02	0.131	0.756
ITGB8	0.0475	0.1156	1.08	1.16	1.02	0.0163	0.361	ITGB8								ITGB8	0.0538	0.0811	1.06	1.14	-1.02	0.138	0.766
DNALI1	0.0463	0.1015	1.07	1.14	1.01	0.0301	0.424	DNALI1								DNALI1	0.0543	0.067	1.05	1.13	-1.03	0.222	0.809
ZNF516	0.0452	0.1095	1.08	1.15	1.01	0.0175	0.367	ZNF516								ZNF516	0.0363	-0.0432	-1.03	1.02	-1.08	0.239	0.816
PTPRC	0.0654	-0.1555	-1.11	-1.02	-1.22	0.0186	0.371	PTPRC								PTPRC	0.0763	-0.0799	-1.06	1.05	-1.17	0.3	0.828
AGA	0.0685	-0.1453	-1.11	-1.01	-1.21	0.0356	0.44	AGA								AGA	0.0626	-0.0622	-1.04	1.04	-1.14	0.324	0.828
NEUROD1	0.0799	0.217	1.16	1.3	1.04	0.00764	0.287	NEUROD1								NEUROD1	0.088	0.0774	1.06	1.19	-1.07	0.383	0.836
FLI1	0.0727	-0.1484	-1.11	-1	-1.22	0.0442	0.467	FLI1								FLI1	0.0597	-0.0521	-1.04	1.05	-1.12	0.387	0.836
NID2	0.0525	-0.1445	-1.11	-1.03	-1.19	0.00726	0.286	NID2								NID2	0.0604	-0.0247	-1.02	1.07	-1.1	0.684	0.89
STK17B	0.0591	0.2246	1.17	1.27	1.08	0.000217	0.11	STK17B								STK17B	0.0602	0.0229	1.02	1.1	-1.07	0.706	0.892
USP6NL	0.0496	-0.1229	-1.09	-1.02	-1.16	0.0148	0.35	USP6NL								USP6NL	0.0384	0.0096	1.01	1.06	-1.05	0.803	0.904
MAFK	0.0384	-0.1164	-1.08	-1.03	-1.14	0.00293	0.212	MAFK								MAFK	0.0542	-0.0057	-1	1.07	-1.08	0.917	0.923
TAL1	0.062	-0.1331	-1.1	-1.01	-1.19	0.0342	0.44	TAL1								TAL1	0.0676	-0.0063	-1	1.09	-1.1	0.926	0.923
EEF2K	0.0364	0.1623	1.12	1.18	1.07	1.72e-05	0.102	EEF2K								EEF2K
TMEFF2	0.0393	-0.1601	-1.12	-1.06	-1.18	7.89e-05	0.102	TMEFF2								TMEFF2
SHKBP1	0.0306	-0.1149	-1.08	-1.04	-1.13	0.000261	0.111	SHKBP1								SHKBP1
CABLES1	0.0363	0.1331	1.1	1.15	1.04	0.000355	0.125	CABLES1								CABLES1
HHIP.AS1	0.0296	-0.1023	-1.07	-1.03	-1.12	0.000726	0.155	HHIP.AS1								HHIP.AS1
GALNTL1	0.0384	0.1324	1.1	1.15	1.04	0.000755	0.155	GALNTL1								GALNTL1
HES4	0.0412	-0.1398	-1.1	-1.04	-1.17	0.000899	0.163	HES4								HES4
PYCARD	0.0304	-0.1013	-1.07	-1.03	-1.12	0.00102	0.163	PYCARD								PYCARD
LOC285074	0.0428	-0.1428	-1.1	-1.04	-1.17	0.00109	0.167	LOC285074								LOC285074
DEPDC7	0.0684	-0.2271	-1.17	-1.07	-1.28	0.00132	0.167	DEPDC7								DEPDC7
MRPL21	0.0445	-0.1458	-1.11	-1.04	-1.18	0.00132	0.167	MRPL21								MRPL21
GJB6	0.1023	0.3294	1.26	1.44	1.09	0.00161	0.175	GJB6								GJB6
SRCIN1	0.0322	-0.1021	-1.07	-1.03	-1.12	0.0019	0.19	SRCIN1								SRCIN1
TMEM100	0.0823	0.2581	1.2	1.34	1.07	0.00219	0.194	TMEM100								TMEM100
LURAP1L	0.055	-0.1715	-1.13	-1.05	-1.21	0.00221	0.194	LURAP1L								LURAP1L
FAT4	0.0381	-0.117	-1.08	-1.03	-1.14	0.00259	0.205	FAT4								FAT4
RERG	0.067	0.2055	1.15	1.26	1.05	0.0026	0.205	RERG								RERG
LYPD8	0.0445	-0.1343	-1.1	-1.03	-1.17	0.00313	0.22	LYPD8								LYPD8
KIAA1731	0.0346	0.1026	1.07	1.13	1.02	0.00354	0.232	KIAA1731								KIAA1731
CNKSR3	0.0559	-0.1633	-1.12	-1.04	-1.21	0.00406	0.24	CNKSR3								CNKSR3
CWF19L2	0.0348	-0.1013	-1.07	-1.02	-1.12	0.00421	0.245	CWF19L2								CWF19L2
TRABD2A	0.043	-0.1254	-1.09	-1.03	-1.16	0.0044	0.248	TRABD2A								TRABD2A
LOC100132352	0.0504	-0.1407	-1.1	-1.03	-1.18	0.00616	0.278	LOC100132352								LOC100132352
ZNF559	0.0509	-0.1411	-1.1	-1.03	-1.18	0.00633	0.281	ZNF559								ZNF559
SRD5A3	0.0496	-0.136	-1.1	-1.03	-1.18	0.00714	0.286	SRD5A3								SRD5A3
FBXO16	0.0433	-0.1181	-1.09	-1.02	-1.15	0.00727	0.286	FBXO16								FBXO16
DCAF17	0.0519	-0.1416	-1.1	-1.03	-1.18	0.00739	0.286	DCAF17								DCAF17
JPH1	0.0419	0.1137	1.08	1.15	1.02	0.0075	0.286	JPH1								JPH1
MSI2	0.0451	0.1208	1.09	1.16	1.02	0.00835	0.298	MSI2								MSI2
RASSF3	0.0458	-0.1205	-1.09	-1.02	-1.16	0.00942	0.308	RASSF3								RASSF3
NEURL1B	0.0444	0.1146	1.08	1.15	1.02	0.0109	0.327	NEURL1B								NEURL1B
XRCC6BP1	0.0439	-0.1137	-1.08	-1.02	-1.15	0.0109	0.327	XRCC6BP1								XRCC6BP1
C11orf93	0.0441	0.1141	1.08	1.15	1.02	0.0111	0.329	C11orf93								C11orf93
EMX2OS	0.0465	0.119	1.09	1.16	1.02	0.0115	0.334	EMX2OS								EMX2OS
GRAMD1C	0.056	0.1433	1.1	1.19	1.02	0.0117	0.336	GRAMD1C								GRAMD1C
FAM222A	0.0476	-0.1213	-1.09	-1.02	-1.16	0.0119	0.337	FAM222A								FAM222A
SLC25A18	0.0509	0.1281	1.09	1.17	1.02	0.0131	0.347	SLC25A18								SLC25A18
STON2	0.0512	0.1283	1.09	1.17	1.02	0.0133	0.347	STON2								STON2
ABHD12	0.0561	-0.1382	-1.1	-1.02	-1.19	0.015	0.35	ABHD12								ABHD12
ANKDD1A	0.0541	0.1332	1.1	1.18	1.02	0.015	0.35	ANKDD1A								ANKDD1A
GIMAP8	0.0682	-0.1674	-1.12	-1.02	-1.23	0.0162	0.361	GIMAP8								GIMAP8
TMCC3	0.0505	-0.1217	-1.09	-1.02	-1.17	0.0172	0.365	TMCC3								TMCC3
KCNH8	0.0817	-0.195	-1.14	-1.02	-1.28	0.0183	0.37	KCNH8								KCNH8
PAPLN	0.0764	0.1829	1.14	1.26	1.02	0.0183	0.37	PAPLN								PAPLN
ST8SIA2	0.0593	-0.1404	-1.1	-1.02	-1.19	0.0197	0.379	ST8SIA2								ST8SIA2
RNA45S5	0.0646	-0.1522	-1.11	-1.02	-1.21	0.0199	0.381	RNA45S5								RNA45S5
CHAC2	0.0563	-0.1318	-1.1	-1.02	-1.18	0.021	0.388	CHAC2								CHAC2
CNTN3	0.0557	0.1298	1.09	1.18	1.01	0.0212	0.388	CNTN3								CNTN3
MIR3671	0.0531	-0.1243	-1.09	-1.01	-1.17	0.0212	0.388	MIR3671								MIR3671
AGPAT9	0.059	-0.1376	-1.1	-1.02	-1.19	0.0215	0.388	AGPAT9								AGPAT9
LPCAT2	0.0733	-0.1705	-1.13	-1.02	-1.24	0.0216	0.388	LPCAT2								LPCAT2
RNF182	0.057	0.1322	1.1	1.18	1.01	0.0218	0.388	RNF182								RNF182
ZNF502	0.0461	0.1073	1.08	1.15	1.01	0.022	0.388	ZNF502								ZNF502
DOCK8	0.0831	-0.1922	-1.14	-1.02	-1.28	0.0231	0.392	DOCK8								DOCK8
SLC16A9	0.0508	0.1166	1.08	1.16	1.01	0.0232	0.393	SLC16A9								SLC16A9
LIN52	0.0513	0.1171	1.08	1.16	1.01	0.024	0.394	LIN52								LIN52
CNDP1	0.0815	-0.1853	-1.14	-1.02	-1.27	0.0245	0.394	CNDP1								CNDP1
LOC100996539	0.0506	0.1152	1.08	1.16	1.01	0.0247	0.397	LOC100996539								LOC100996539
HAUS6	0.0507	0.1144	1.08	1.16	1.01	0.0256	0.4	HAUS6								HAUS6
MLKL	0.0531	-0.1195	-1.09	-1.01	-1.17	0.0259	0.401	MLKL								MLKL
MUM1L1	0.0707	-0.1573	-1.12	-1.01	-1.23	0.0278	0.412	MUM1L1								MUM1L1
LOC100126784	0.0476	-0.1055	-1.08	-1.01	-1.15	0.0284	0.415	LOC100126784								LOC100126784
DPYSL5	0.0518	-0.1147	-1.08	-1.01	-1.16	0.0286	0.415	DPYSL5								DPYSL5
RHBDL3	0.0476	0.1041	1.07	1.15	1.01	0.0303	0.425	RHBDL3								RHBDL3
FLJ16779	0.0631	0.1388	1.1	1.2	1.01	0.0305	0.425	FLJ16779								FLJ16779
PPP1R1B	0.0545	0.117	1.08	1.17	1.01	0.0337	0.438	PPP1R1B								PPP1R1B
ZNRF3	0.0629	0.1349	1.1	1.2	1.01	0.0338	0.439	ZNRF3								ZNRF3
ARHGEF26	0.059	0.1265	1.09	1.18	1.01	0.0339	0.439	ARHGEF26								ARHGEF26
MGST1	0.0584	0.1249	1.09	1.18	1.01	0.0341	0.44	MGST1								MGST1
C12orf66	0.0473	-0.1008	-1.07	-1.01	-1.14	0.0352	0.44	C12orf66								C12orf66
CHDH	0.055	0.1164	1.08	1.17	1.01	0.0361	0.442	CHDH								CHDH
FSTL5	0.0576	-0.1214	-1.09	-1.01	-1.18	0.0367	0.444	FSTL5								FSTL5
HERC2P7	0.0692	0.1439	1.1	1.21	1.01	0.0395	0.457	HERC2P7								HERC2P7
SERTM1	0.0834	-0.1731	-1.13	-1.01	-1.26	0.0397	0.457	SERTM1								SERTM1
DCBLD1	0.0522	0.1087	1.08	1.16	1	0.0398	0.457	DCBLD1								DCBLD1
DLL1	0.0584	-0.1207	-1.09	-1	-1.18	0.0408	0.457	DLL1								DLL1
PRIMA1	0.0537	-0.1106	-1.08	-1	-1.16	0.0412	0.457	PRIMA1								PRIMA1
TTLL11	0.0538	-0.1096	-1.08	-1	-1.16	0.0446	0.47	TTLL11								TTLL11
PRR5L	0.054	-0.1096	-1.08	-1	-1.16	0.0448	0.47	PRR5L								PRR5L
C8orf34	0.0499	-0.101	-1.07	-1	-1.15	0.046	0.472	C8orf34								C8orf34
LOC100505491	0.0794	-0.1591	-1.12	-1	-1.24	0.047	0.475	LOC100505491								LOC100505491
TSIX	0.1251	0.2514	1.19	1.41	1	0.0476	0.475	TSIX								TSIX
IFT74	0.0529	0.1057	1.08	1.16	1	0.048	0.476	IFT74								IFT74
TRIM59	0.0793	-0.157	-1.11	-1	-1.24	0.0496	0.479	TRIM59								TRIM59
