# Supplementary material for: Systematic review of genome-wide gene expression studies of bipolar disorder
Source: BMC Psychiatry. 2013 Aug 15;13:213. doi: 10.1186/1471-244X-13-213 (PMC3765828; doi:10.1186/1471-244X-13-213)
Supplement: Additional file 3 — Results of DAVID analysis. Results of DAVID analysis showing an enrichment of common pathway annotations among the significant differentially expressed genes in the three mega-analyses i.e. 191 in any brain, 160 in the PFC and 118 in the hippocampus. Pathways and annotation categories included were the biological biochemical image database (BBID), BIOCARTA, KEGG_PATHWAY and Gene Ontology. Several gene categories were identified with a Bonferroni corrected p-value < 0.05 across the three mega-analyses. We provide two scripts for performing the following analyses on your own data:1. Gene expression data processing step. 2. Mega-analysis step. Scripts can be downloaded from: http://psychiatry.igm.jhmi.edu/geneexpression/. [file 1471-244X-13-213-S3.xlsx]

## Sheet: Sheet1
Category	Term	Count	%	PValue	Genes	List Total	Pop Hits	Pop Total	Fold Enrichment	Bonferroni	Benjamini	FDR	Analysis
SP_PIR_KEYWORDS	chelation	5	0.314861	4.01045e-07	MT2A, MT1E, MT1H, MT1G, MT1X	171	8	19235	70.3034	9.86522e-05	9.86522e-05	0.000519672	any brain
PIR_SUPERFAMILY	PIRSF002564:metallothionein	5	0.314861	5.04339e-06	MT2A, MT1E, MT1H, MT1G, MT1X	86	11	7396	39.0909	0.000509254	0.000509254	0.00560817	any brain
SP_PIR_KEYWORDS	metal-thiolate cluster	5	0.314861	2.75854e-06	MT2A, MT1E, MT1H, MT1G, MT1X	171	12	19235	46.8689	0.000678371	0.000339243	0.00357445	any brain
UP_SEQ_FEATURE	region of interest:Alpha	5	0.314861	1.21686e-06	MT2A, MT1E, MT1H, MT1G, MT1X	171	10	19113	55.886	0.00071161	0.00071161	0.00179097	any brain
UP_SEQ_FEATURE	region of interest:Beta	5	0.314861	1.21686e-06	MT2A, MT1E, MT1H, MT1G, MT1X	171	10	19113	55.886	0.00071161	0.00071161	0.00179097	any brain
INTERPRO	IPR018064:Metallothionein, vertebrate, metal binding site	5	0.314861	2.26125e-06	MT2A, MT1E, MT1H, MT1G, MT1X	156	11	16659	48.5402	0.000831796	0.000831796	0.00311567	any brain
UP_SEQ_FEATURE	metal ion-binding site:Divalent metal cation; cluster B	5	0.314861	1.89894e-06	MT2A, MT1E, MT1H, MT1G, MT1X	171	11	19113	50.8054	0.00111026	0.000555286	0.00279484	any brain
UP_SEQ_FEATURE	metal ion-binding site:Divalent metal cation; cluster A	5	0.314861	1.89894e-06	MT2A, MT1E, MT1H, MT1G, MT1X	171	11	19113	50.8054	0.00111026	0.000555286	0.00279484	any brain
INTERPRO	IPR003019:Metallothionein superfamily, eukaryotic	5	0.314861	3.36732e-06	MT2A, MT1E, MT1H, MT1G, MT1X	156	12	16659	44.4952	0.00123841	0.000619396	0.00463964	any brain
INTERPRO	IPR000006:Metallothionein, vertebrate	5	0.314861	3.36732e-06	MT2A, MT1E, MT1H, MT1G, MT1X	156	12	16659	44.4952	0.00123841	0.000619396	0.00463964	any brain
SP_PIR_KEYWORDS	metal binding	5	0.314861	2.05802e-05	MT2A, MT1E, MT1H, MT1G, MT1X	171	19	19235	29.6014	0.00504998	0.00168617	0.0266645	any brain
SP_PIR_KEYWORDS	cadmium	4	0.251889	3.67661e-05	MT1E, MT1H, MT1G, MT1X	171	8	19235	56.2427	0.00900384	0.0022586	0.047631	any brain
SP_PIR_KEYWORDS	neuropeptide	5	0.314861	0.000248994	NPY, PNOC, TAC1, SST, NMU	171	35	19235	16.0693	0.0594214	0.0121773	0.322166	any brain
SP_PIR_KEYWORDS	neuropeptide	4	0.277778	0.00121515	PNOC, TAC1, SST, NMU	117	35	19235	18.7888	0.279845	0.279845	1.58596	hippocampus
SP_PIR_KEYWORDS	chelation	5	0.30656	2.69791e-07	MT2A, MT1E, MT1H, MT1G, MT1X	155	8	19235	77.5605	7.25711e-05	7.25711e-05	0.00035452	pfc
UP_SEQ_FEATURE	region of interest:Alpha	5	0.30656	8.19722e-07	MT2A, MT1E, MT1H, MT1G, MT1X	155	10	19113	61.6548	0.000409777	0.000409777	0.00118043	pfc
UP_SEQ_FEATURE	region of interest:Beta	5	0.30656	8.19722e-07	MT2A, MT1E, MT1H, MT1G, MT1X	155	10	19113	61.6548	0.000409777	0.000409777	0.00118043	pfc
SP_PIR_KEYWORDS	metal-thiolate cluster	5	0.30656	1.86069e-06	MT2A, MT1E, MT1H, MT1G, MT1X	155	12	19235	51.707	0.0005004	0.000250232	0.00244502	pfc
PIR_SUPERFAMILY	PIRSF002564:metallothionein	5	0.30656	5.28537e-06	MT2A, MT1E, MT1H, MT1G, MT1X	87	11	7396	38.6416	0.000528399	0.000528399	0.00586626	pfc
UP_SEQ_FEATURE	metal ion-binding site:Divalent metal cation; cluster B	5	0.30656	1.28006e-06	MT2A, MT1E, MT1H, MT1G, MT1X	155	11	19113	56.0499	0.000639824	0.000319963	0.00184332	pfc
UP_SEQ_FEATURE	metal ion-binding site:Divalent metal cation; cluster A	5	0.30656	1.28006e-06	MT2A, MT1E, MT1H, MT1G, MT1X	155	11	19113	56.0499	0.000639824	0.000319963	0.00184332	pfc
INTERPRO	IPR018064:Metallothionein, vertebrate, metal binding site	5	0.30656	1.83036e-06	MT2A, MT1E, MT1H, MT1G, MT1X	148	11	16659	51.164	0.000673347	0.000673347	0.00252197	pfc
INTERPRO	IPR003019:Metallothionein superfamily, eukaryotic	5	0.30656	2.72671e-06	MT2A, MT1E, MT1H, MT1G, MT1X	148	12	16659	46.9003	0.00100293	0.00050159	0.003757	pfc
INTERPRO	IPR000006:Metallothionein, vertebrate	5	0.30656	2.72671e-06	MT2A, MT1E, MT1H, MT1G, MT1X	148	12	16659	46.9003	0.00100293	0.00050159	0.003757	pfc
SP_PIR_KEYWORDS	metal binding	5	0.30656	1.39466e-05	MT2A, MT1E, MT1H, MT1G, MT1X	155	19	19235	32.657	0.00374464	0.00124978	0.0183251	pfc
SP_PIR_KEYWORDS	transmembrane protein	18	1.10362	1.58421e-05	PTPRE, AQP4, EPHX1, ITGB2, CD53, SDC4, ITGAM, CD74, PROM1, SLC1A3, CXCR4, LPAR6, RYR3, ALOX5AP, CX3CR1, HSD11B1, AMFR, CSF1R	155	642	19235	3.47935	0.00425249	0.00106482	0.0208154	pfc
PIR_SUPERFAMILY	PIRSF000939:dual specificity protein phosphatase (MAP kinase phosphatase)	4	0.245248	5.13773e-05	DUSP5, DUSP4, DUSP1, DUSP6	87	7	7396	48.578	0.00512468	0.00256563	0.0570106	pfc
PIR_SUPERFAMILY	PIRSF000939:MAPK_Ptase	4	0.245248	5.13773e-05	DUSP5, DUSP4, DUSP1, DUSP6	87	7	7396	48.578	0.00512468	0.00256563	0.0570106	pfc
SP_PIR_KEYWORDS	cadmium	4	0.245248	2.73665e-05	MT1E, MT1H, MT1G, MT1X	155	8	19235	62.0484	0.00733466	0.00147125	0.0359552	pfc
INTERPRO	IPR014393:Dual specificity protein phosphatase (MAP kinase phosphatase)	4	0.245248	2.29585e-05	DUSP5, DUSP4, DUSP1, DUSP6	148	7	16659	64.3205	0.00841323	0.00281231	0.0316292	pfc
INTERPRO	IPR008343:MAP kinase phosphatase	4	0.245248	7.71965e-05	DUSP5, DUSP4, DUSP1, DUSP6	148	10	16659	45.0243	0.0280097	0.00707719	0.106314	pfc
GOTERM_MF_FAT	GO:0046870~cadmium ion binding	4	0.245248	9.95208e-05	MT1E, MT1H, MT1G, MT1X	126	10	12983	41.2159	0.0345226	0.0345226	0.136199	pfc
SP_PIR_KEYWORDS	neuropeptide	5	0.30656	0.000170533	NPY, PNOC, NPY1R, SST, NMU	155	35	19235	17.7281	0.0448409	0.00761706	0.223859	pfc
